# Supplementary material for: MLL/WDR5 complex recruits centriolar satellite protein Cep72 to regulate microtubule nucleation and spindle formation
Source: Sci Adv. 2024 Dec 11;10(50):eadn0086. doi: 10.1126/sciadv.adn0086 (PMC11633745; doi:10.1126/sciadv.adn0086)
Supplement: Supplementary file 2 — Table S1 [file sciadv.adn0086_table_s1.zip]

Archive with 1 entries (1 files):
- adn0086_table_s1.xlsx
