# Supplementary material for: MLL/WDR5 complex recruits centriolar satellite protein Cep72 to regulate microtubule nucleation and spindle formation
Source: Sci Adv. 2024 Dec 11;10(50):eadn0086. doi: 10.1126/sciadv.adn0086 (PMC11633745; doi:10.1126/sciadv.adn0086)
Supplement: Supplementary file 2 — Table S1 [file sciadv.adn0086_table_s1.zip › adn0086_table_s1.xlsx]

## Sheet: Figure3
		Fig3C		Asters		No Asters
				M1	M2	M1	M2
			Control	87.74	71.64	10.32	28.35
			MLLsi1	7.47	15.74	92.52	84.25
			MLLsi2	8.82	19.5	91.17	80
		Fig3D		>=5 normal	>=10normal asters
			CONTROL	17.8	48.63
				19	55.21
			AVG	18.4	51.92
			STD DEV	0.848528	4.65276
			KD 5MIN	0.05	0.1
				1.4	36.792
			AVG	0.725	18.446
			STD DEV	0.954594	25.9452
		Fig3E		luci no asters		luci asters		Test no asters		Test asters
				M1	M2	M1	M2	M1	M2	M1	M2
			U2OS	26.3	26.26	73.6	70.74	91.17	80	8.82	19.5
			MLL FL	16.35	23.63	82.24	77.27	15.22	21.31	84.77	78.6
			MLLN	23.1	18.26	76.81	81.7	86.29	89.17	10.65	10.82
			MLLC	31.8	27.27	65.45	72.3	18.6	9	81.39	90.99
		Fig3F		luci no asters		luci asters		Knockdown no asters		knockdown asters
				M1	M2	M1	M2	M1	M2	M1	M2
			Del TAD	22	15.11	78.08	84.89	16.58	15.76	85.43	84.24
			Del SET	7.5	0.4	92.5	99.6	11.05	6.8	88.95	93.18
			Del SETDel WIN	17.9	15.97	82.1	84.03	75.98	88.89	24	11.11
				Asters		No Asters
		Fig3H		M1	M2	M1	M2
			Control	84.5	78.3	21.7	15.5
			WDR5sirna1	4.5	15.6	95.5	84.4
			Wdr5sirna2	21.2	23.1	78.9	76.9
		Fig3I
			luci no asters		luci asters		Test no asters		Test asters
			M1	M2	M1	M2	M1	M2	M1	M2
		WDR5	22.81	17.52	77.19	82.4	23.3	16.23	76.7	83.7
		WDR5F133L	20.2	16.7	79.8	83.3	76.7	77.2	23.3	22.8

## Sheet: Figure-5
Figure-5D																															Figure-5H
		Gama Tubulin						GCP2							NEDD1					AKAP9						Pericentrin						GCP					AKAP					Gama Tubulin
	control	mll	wdr5	cep72			Control	MLL	WDR5	Cep72			Control	MLL	WDR5	Cep72			Control	MLL	WDR5	Cep72			41.4158	11.893	6.28125	24.1384			control	mll	wdr5	cep72		control	mll	wdr5	cep72		control	mll	wdr5	cep72
	41.4158	11.893	6.28125	24.1384			27.0717	13.2266	13.0714	18.8992			22.6655	2.62307	2.51595	30.7606			34.8561	9.9761	24.2266	9.91274			28.9249	0.741573	25.5587	5.62411			42.8956	36.5626	24.6278	3.81811		4.67391	-0.09938	2.94968	7.82587		85.582	24.3731	18.9971	20.8847
	28.9249	0.741573	25.5587	5.62411			28.186	17.9453	14.3185	42.2921			21.0326	5.70586	6.33649	28.1889			36.2965	4.90465	7.79397	9.91274			36.8385	5.05227	13.4944	4.47305			39.3511	23.8346	27.9847	-0.96295		4.70609	-0.14038	-2.52211	10.1513		53.8553	19.1071	25.6253	21.9126
	36.8385	5.05227	13.4944	4.47305			23.841	6.80318	2.44345	34.8909			18.8924	8.6087	17.9637	13.5607			6.2739	3.4591	15.7729	4.74545			29.6	20.1959	29.5937	4.34222			56.6756	20.7548	33.1102	6.67953		10.297	0.335929	3.22236	15.3604		25.7221	18.2634	40.8984	47.9766
	29.6	20.1959	29.5937	4.34222			26.1932	19.6762	8.4747	25.649			24.501	6.21591	17.9686	17.4699			27.3702	6.75176	55.7234	5.81949			16.3319	29.2461	37.1502	2.35635			40.8207	0.599814	24.5109	7.21442		6.56118	-0.63173	10.5463	12.2626		22.1399	20.6464	40.0856	11.4116
	16.3319	29.2461	37.1502	2.35635			20.2285	23.4752	15.6503	18.7434			22.2243	5.49838	20.2902	6.61364			18.5175	14.1159	25.1741	1.0096			24.0225	14.765	64.3704	12.496			67.8492	32.9368	4.8305	36.7198		11.9286	2.84006	10.902	8.37202		20.6018	45.2368	7.63349	6.62755
	24.0225	14.765	64.3704	12.496			19.2436	6.6476	18.8289	17.2348			30.3409	6.32632	17.22	43.1275			29.4694	-0.69279	12.6071	5.03042			26.7939	19.7614	-6.90569	8.4035			61.6062	25.9659	12.1123	35.9167		7.12121	-2.06868	6.40165	10.889		19.9272	35.6309	21.4753	-7.19883
	26.7939	19.7614	-6.90569	8.4035			19.2381	36.7012	11.0164	21.5895			28.2159	4.72349	12.5218	11.2333			20.9872	5.46433	30.1872	2.301			32.0572	12.5358	32.2086	10.1908			37.7747	36.0899	17.7092	18.4789		19.8851	-1.02075	2.95846	16.5345		50.2894	13.8275	18.6845	25.2786
	32.0572	12.5358	32.2086	10.1908			19.9438	19.8025	12.442	39.0374			26.2309	5.7954	7.96957	26.7153			27.7155	15.4872	27.1494	2.76211			67.9595	13.0473	15.5274	7.98974			33.3068	2.97669	8.20238	21.7758		18.8001	1.21682	4.10717	19.9096		56.0184	14.5238	11.5565	37.703
	67.9595	13.0473	15.5274	7.98974			17.5926	70.1722	14.0565	41.2593			22.3223	5.21223	20.0981	30.3572			12.5179	11.5975	9.96051	5.24074			23.4156	22.6517	31.8021	3.9553			54.9482	12.2245	13.7096	10.6241		3.17309	6.65866	12.6373	25.4962		28.9167	18.1555	8.86803	18.0866
	23.4156	22.6517	31.8021	3.9553			14.6201	25.8498	11.5774	39.1493			20.6986	1.99517	10.1821	33.1563			22.3485	6.1364	18.4926	4.16684			33.0969	5.56069	-8.14355	19.7331			55.677	9.83957	16.3691	-2.23038		4.21432	1.84425	15.1231	16.8453		18.0147	20.4495	14.0268	24.5493
	33.0969	5.56069	-8.14355	19.7331			71.1577	27.2888	14.4137	31.6338			24.0163	1.00473	26.3116	28.0614			32.3526	3.00335	1.51306	7.12426			18.8974	18.2135	3.82252	20.2114			35.7505	20.1607	46.7715	13.1743		2.96276	0.440806	3.17889	19.0143		53.7631	2.0766	42.1618	43.3124
	18.8974	18.2135	3.82252	20.2114			16.081	57.6897	11.7128	28.3153			28.3187	3.85376	15.6568	13.6072			21.8001	11.6635	4.03388	1.86768			18.8198	19.8578	32.2766	5.59284			32.9448	18.3779	38.9914	20.5166		2.86354	-1.24282	0.135177	23.8222		19.7117	4.33333	31.1592	25.2561
	18.8198	19.8578	32.2766	5.59284			33.0578	18.7752	12.2158	41.9065			22.2646	4.18057	15.1842	25.9877			42.0793	10.5936	3.14133	4.05607			34.8266	21.1776	4.65386	5.1945			34.4434	18.6169	26.9428	28.1718		12.247	-0.31528	3.31103	2.71712		25.4016	13.2969	23.1179	19.246
	34.8266	21.1776	4.65386	5.1945			35.7974	12.6839	12.3199	34.2091			26.8538	2.03371	6.80019	13.1883			51.7076	11.1139	15.13	2.94545			34.7734	12.3793	34.7409	10.5765			42.5303	19.3118	13.4262	29.8213		6.05128	-0.58875	4.82857	-0.03571		65.5201	9.02309	12.3063	24.1418
	34.7734	12.3793	34.7409	10.5765			45.8276	13.0404	14.8021	39.7337			17.6136	1.10126	8.46939	5.82022			35.5517	0.408607	17.4894	3.45431			22.8118	7.33457	42.5084	7.11364			34.3079	2.60571	23.3519	16.7578		19.1899	-0.73714	10.8402	7.17667		26.5446	21.2719	25.0849	33.019
	22.8118	7.33457	42.5084	7.11364			67.7409	26.1723	10.0357	32.9032			28.5123	6.39575	7.68367	26.6144			43.0928	0.244501	21.89	7.06684			11.2504	12.3695	47.7576	5.85324			39.8668	15.3351	26.5011	19.7113		25.9911	1.04336	7.90208	8.21579		80.092	15.3478	27.0388	17.1328
	11.2504	12.3695	47.7576	5.85324			35.1457	15.7065	10.2723	36.7632			25.8864	6.74417	8.27461	26.8044			18.7016	7.58478	12.9332	3.6857			47.0758	15.4107	3.37394	10.1177			46.5958	12.9825	25.8941	43.3096		50.1904	1.06151	11.0976	37.503		60.5473	28.4751	23.2882	25.1746
	47.0758	15.4107	3.37394	10.1177			14.3986	17.3189	11.4688	33.3647			22.1522	4.55681	16.1951	19.9863			11.6069	3.31183	42.1995	0.044671			6.16403	19.8056	31.1136	11.0996			45.995	22.996	16.6466	26.7715		34.5327	1.32628	22.8043	25.8125		91.9384	20.8675	14.7354	30.171
	6.16403	19.8056	31.1136	11.0996			32.5283	25.0053	11.369	32.3064			27.4457	4.28062	7.66232	18.4689			9.10077	8.90988	2.84817	7.64356			16.1443	32.6835	32.4402	16.7546			51.0939	5.27824	28.5046	24.3687		28.4306	7.39778	10.4018	1.36607		108.176	43.3883	30.3656	32.8535
	16.1443	32.6835	32.4402	16.7546			34.9171	19.1708	11.2515	32.0636			25.566	3.65157	23.1378	20.3617			10.3804	3.75102	15.71	3.35454			23.7837	20.5543	5.09228	0.406147			41.5208	-2.05733	34.0031	24.2351		38.3255	-0.29854	12.5803	3.77138		65.539	40.043	26.2269	31.2428
	23.7837	20.5543	5.09228	0.406147			24.9992	30.7508	8.08482	14.2161			25.5515	3.40922	11.6965	7.3058			53.3758	9.39314	6.24108	1.89535			24.9326	24.0373	46.9374	17.1559			20.3652	29.7483	15.5044	16.8902		14.5588	-1.03376	5.63018	-0.43724		55.2301	45.0102	13.5161	50.8437
	24.9326	24.0373	46.9374	17.1559			38.618	22.9711	10.1057	26.3129			20.6125	5.32323	12.4219	21.2777			48.4832	35.1654	20.6364	4.56882			50.3039	6.51758	21.1012	18.4719			26.6548	37.4862	16.8892	23.8018		16.9798	-0.29179	1.13572	-0.75186		20.4353	47.3421	17.104	31.5918
	50.3039	6.51758	21.1012	18.4719			16.8495	28.0909	14.7321	17.4501			20.3936	2.031	18.5281	36.8355			26.6882	17.8409	6.27228	5.17213			28.196	8.7952	28.7873	21.5231			47.0655	40.7375	36.7589	20.6136		11.2235	2.16583	-1.42986	2.51581		58.6518	8.75917	31.1227	41.0059
	28.196	8.7952	28.7873	21.5231			10.1159	39.918	11.5312	21.3825			27.6616	2.4971	27.6995	19.7512			12.4058	8.04513	4.95288	3.84848			24.0766	12.3835	17.5257	1.52423			39.3034	28.3531	35.4018	21.6241		6.86336	2.36552	4.08573	-0.6195		59.8006	21.4389	28.8184	35.015
	24.0766	12.3835	17.5257	1.52423			36.7765	20.5218	15.8884	27.3102			29.5954	9.20527	15.2683	31.3918			25.6312	-0.2403	16.0178	8.85967			13.8488	13.6705	22.5145	2.33801			45.9113	17.6826	18.5778	13.5016		11.3015	-2.73131	31.4816	1.26534		49.7361	29.8706	18.5445	6.01146
	13.8488	13.6705	22.5145	2.33801			20.8511	29.3929	14.3557	41.5136			33.0474	3.47349	32.0258	22.7742			24.5618	8.44945	10.4365	5.16011			20.6062	14.7657	33.4206	11.2324			46.1093	24.6043	12.622	18.7781		29.0365	-1.01435	22.6369	-0.27126		13.0297	37.02	15.6429	34.5492
	20.6062	14.7657	33.4206	11.2324			31.6786	43.8007	16.9643	37.1686			31.0448	1.27541	30.0876	12.2815			20.0201	14.8028	10.5619	5.20297			26.4005	21.0879	24.9768	3.87985			54.5103	25.5718	49.5408	27.0252		3.09077	3.818	-1.01978	1.41016		21.6363	25.4531	52.9445	7.58457
	26.4005	21.0879	24.9768	3.87985			43.9488	9.23687	9.84524	33.2243			18.3626	4.55693	13.8553	13.1793				1.6649	5.41837	1.27103			23.0291	7.4557	36.3483	2.06953			55.0519	17.7793	39.4422	31.8218		6.16561	-0.66585	0.538482	-0.90226		11.1753	34.8152	44.9653	9.00223
	23.0291	7.4557	36.3483	2.06953			47.1761	27.476	8.24851	51.5545			30.4399	3.11138	7.04624	25.4726			26.0161	11.8197	3.56767	1.35455			10.2417	18.3593	39.3638	19.5234			27.4242	5.09088	23.5064	17.0847		4.44265	1.2976	-1.83092	1.22235		7.44302	35.1112	32.2785	28.0598
	10.2417	18.3593	39.3638	19.5234			28.9101	16.9558	7.6131	13.543			22.8584	4.93026	24.6851	9.80343			31.8202	26.2789	-1.46154	1.66191			24.1075	27.6197	43.5961	2.85106			21.4135	5.3144	36.364	15.4022		5.90974	-0.36777	0.276786	0.352893		5.08836	28.0086	38.739	25.816
	24.1075	27.6197	43.5961	2.85106			36.9016	44.929	7.70387	85.5916			16.4096	0.609195	12.0104	13.8253			8.81899	44.1856	0.410256	10.8519			29.199	10.5095	13.709	16.0986			19.3264	11.5571	15.922	30.9773		36.1538	0.813674	14.4674	0.181548		0.513353	30.1312	8.35056	3.55006
	29.199	10.5095	13.709	16.0986			36.676	20.7495	2.00149	27.0117			18.4045	2.54653	12.4238	22.3626			29.3728	15.6359	0.03822	3.31501			32.9506	15.0287	21.7374	15.6713			27.504	1.31172	15.7194	20.004		42.5765	0.231076	27.6713	1.19339		14.9524	53.5345	15.3575	6.31122
	32.9506	15.0287	21.7374	15.6713			39.6655	12.173	6.86161	16.9874			15.4534	7.625	2.35204	31.7476			45.7657	9.82995	13.5528	5.45344			27.3451	6.502	18.5072	17.2102			22.6521	18.196	30.5676	-3.08318		8.91978	-0.29421	24.3688	-0.17939		17.901	11.2035	8.99426	16.7087
	27.3451	6.502	18.5072	17.2102			46.7054	6.34899	6.26637	16.0748			16.2909	2.69226	16.5303	15.4818			55.5158	28.9401	16.9067	9.80374			26.3043	15.2614	-8.11818	1.64773			27.8741	34.3357	35.5352	3.05035		9.9011	-0.71794	4.86391	1.13305		7.05503	11.4168	14.1477	21.3017
	26.3043	15.2614	-8.11818	1.64773			30.784	37.1676	9.38988	24.3461			22.7135	3.26685	23.1792	9.01147			8.20135	45.5752	6.3986	0.514014			34.9038	12.5423	46.3186	13.9318			12.7615	6.64863	38.7451	5.00329		7.51855	1.19652	2.87667	-0.27016		9.1934	12.7212	14.076	47.343
	34.9038	12.5423	46.3186	13.9318			40.6413	48.0417	7.0997	49.8131			19.2612	4.02832	9.12021	23.107			37.467	21.9991	18.2898	4.56075			70.6042	11.9383	24.3077	9.64241			10.7043	-2.32345	34.4442	5.09284		5.13922	2.1874	2.08631	-2.5373		7.69344	8.14881	13.758	21.8568
	70.6042	11.9383	24.3077	9.64241			52.5252	17.4235	7.7247	29.3291			17.4459	3.20751	2.51602	26.4407			47.3043	20.8756	7.2551	3.03891			30.028	10.0819	38.8251	22.4157			29.2338	-2.93564	17.9345	14.0417		18.3008	0.567478	4.33929	1.15566		9.1194	10.5325	19.9177	26.119
	30.028	10.0819	38.8251	22.4157			39.755	39.3998	2.00446	25.3148			26.5909	7.02038	23.8635	13.3005			15.0235	24.7006	5.05587	7.40741			24.7265	5.15486	32.6505	5.64369			13.349	29.9558	28.3552	17.5958		17.1361	-0.05936	4.09044	-1.66857		12.4162	10.8984	27.2617	50.7848
	24.7265	5.15486	32.6505	5.64369			29.3731	20.6621	7.34077	49.3738			29.6229	8.12476	21.4796	17.7727			42.734	14.7626	20.0026	11.7477			23.075	3.7098	5.87374	6.9488			19.0149	-10.4129	11.7315	14.2677		13.5686	11.434	14.4009	2.6486		13.6526	10.3636	16.083	11.659
	23.075	3.7098	5.87374	6.9488			45.1039	30.7357	1.99851	52.317			32.6757		10.7576	17.8884			29.722	22.2977	3.34031	12.149			14.6335	16.966	17.2247	2.1236			20.2321	-16.4423	5.31522	6.49763		10.9569	11.9	4.60847	1.46426		23.1102	9.27375	16.3785	29.9853
	14.6335	16.966	17.2247	2.1236			23.4313	24.5186	7.20833	17.6623			32.0765	5.39375	7.66326	33.7084			21.3113	27.6088	5.26164	5.93276			38.0695	17.9551	8.88003	16.891			28.3203	-5.49408	10.1893	12.3536		8.26805	10.9985	-0.25026	6.59382		11.6094	4.66782	10.1128	17.628
	38.0695	17.9551	8.88003	16.891			29.4451	19.4162	6.14286	58.4754			27.445	2.79729	11.5622	27.4432			38.8341	19.0778	4.13326	14.5579			32.3812	14.2287	22.7727	2.02886			26.7619	-25.7881	19.0176	4.74167		4.92161	10.7987	0.820674	-0.724		5.34555	3.66919	13.5308	21.5202
	32.3812	14.2287	22.7727	2.02886			21.2402	43.5695	12.1131	25.2511			27.6438	5.05955	17.3945	28.659			24.6084	14.4686	25.8177	2.14108			17.627	10.9871	23.0317	12.7158			21.7352	20.0064	13.6971	19.4817		3.61564	-0.97031	1.79591	2.68663		10.5	6.90401	13.8508	32.7869
	17.627	10.9871	23.0317	12.7158			13.8434	13.5432	10.4896	25.5545			37.4102	10.917	8.30808	15.7354			6.49412	13.8328	28.6842	10.2818			32.2301	8.80947	30.2684	31.5063			30.4731	-3.80266	7.94643	13.5094		5.01463	1.44438	3.55865	5.15796		12.5803	6.59597	10.9077	26.0777
	32.2301	8.80947	30.2684	31.5063			38.9981	18.7817	9.72321	11.1346			26.9628	4.64723	22.7449	12.2122			55.8135	17.1694	39.0899	0.235677			35.4377	22.6593	19.6451	4.39855			32.586	4.49549	13.8214	40.6012		17.5414	0.83738	11.8856	2.7935		25.6392	13.646	11.9467	54.3936
	35.4377	22.6593	19.6451	4.39855			34.0063	49.7666	8.73661	15.5547			30.5693	5.58516	8.86735	6.50775			35.0169	47.6776	6.64525	3.66441			40.7201	20.8949	10.2277	4.89738			61.5651	3.96844	15.4632	27.1364		18.0121	0.100729	7.67824	2.31152		12.9375	13.241	14.7069	14.5866
	40.7201	20.8949	10.2277	4.89738			23.3446	24.6749	18.7409	34.8766			30.7481	4.77165	17.5104	29.3579			29.3284	19.9722	0.622449	1.67778			17.529	3.77128	3.36485	12.3576			44.3326	2.01061	22.7968	24.8855		1.00834	0.62234	6.65373	0.190191		16.3379	10.8738	16.9601	57.9439
	17.529	3.77128	3.36485	12.3576			35.6714	5.25697	10.3765	22.7388			30.559	3.94344	0.801074	9.35739			18.8235	5.3766	-3.5641	3.34293			40.8936	-0.40753	7.33579	14.6076			52.015	0.199323	16.5007	23.3994		4.59387	-0.04947	3.3853	-0.01249		9.10558	9.36419	16.4185	32.5951
	40.8936	-0.40753	7.33579	14.6076			38.0359	34.3114	15.2426	23.7652			30.9401	8.4382	11.0378	31.3728			36.1851	7.16292	0.024876	0.115952			38.8223	1.59072	7.68781	0.143468			40.9978	5.7633	10.9277	21.3693		7.79081	1.05923	0.370979	-0.31296		14.6685	15.6757	12.5902	26.9235
	38.8223	1.59072	7.68781	0.143468			27.3385	22.4691	15.5878	37.1389			32.1505	1.51424	12.6291	12.3505			29.4422	3.93479	30.1407	7.37908			56.3215	7.18858	2.93955	5.09812			35.1516	8.59538	4.56677	10.3112		3.12903	1.89017	1.63461	-0.55286		17.0647	15.5445	15.0475	20.5639
	56.3215	7.18858	2.93955	5.09812			16.0114	4.3	2.01934	28.4483			24.9866	2.34375	11.6631	18.4821			9.23864	6.57847	14.1435	3.70137			9.6319	14.499	28.1457	16.9307			47.5445	2.61257	6.5795	27.9549		8.57303	0.917273	1.33057	-1.09796		14.1667	9.97687	10.8008	27.7185
	9.6319	14.499	28.1457	16.9307			23.163	17.4	13.6562	16.483			22.3864	4.92257	8.75529	9.97161			32.705	13.4133	3.17471	0.270034			19.2062	22.6757	-1.30526	23.7228			31.5231	2.71827	10.3345	15.9881		9.89333	-0.1951	-0.08241	3.59813		8.22779	11.8254	6.98417	59.8766
	19.2062	22.6757	-1.30526	23.7228			34.4237	10.6421	16.0863	31.7007			24.1798	6.13444	19.7949	11.4834			35.3967	9.52482	15.5904	3.35566			21.8265	14.3255	26.2784	23.063			48.8238	12.7806	36.498	24.9487		2.80763	2.43806	-0.36204	0.543037		17.1518	8.55415	26.5254	47.9492
	21.8265	14.3255	26.2784	23.063			25.9313	-0.07609	9.73214	7.58333			33.4886	11.526	9.70918	22.8876			22.3911	6.78261	14.3495	3.0463			28.7079	0.406948	17.4106	19.8876			48.395	6.64555	39.4388	40.1223		1.44828	0.840972	3.76908	0.861938		10.3954	7.77083	22.9117	32.4619
	28.7079	0.406948	17.4106	19.8876			19.5336	12.5249	10.2842	18.1365			31.4709	5.41304	8.42857	36.0581			9.33746	10.6878	19.8296	0.522413			31.226	15.9659	39.9826	14.8277			78.5298	6.01941	32.1012	45.6725		1.7932	0.828984	1.613	-0.10321		31.0012	7.62441	27.812	28.513
	31.226	15.9659	39.9826	14.8277			12.8447	13.3296	25.1786	20.6355			29.6522	5.55682	7.71728	37.5882			20.5546	11.4642	34.6283	2.93458			13.6459	16.8771	-4.63732	5.80834			51.8232	3.58706	33.8654	19.6994		7.91887	0.194642	0.579513	-0.00054		3.73512	6.94581	35.2113	32.9752
	13.6459	16.8771	-4.63732	5.80834			21.5938	32.186	12.1503	12.3823			16.435	4.59076	12.8325	12.1194			20.4252	9.00591	35.0574	5.33373			24.427	21.2468	0.504524	12.1437			55.6281	4.59562	27.3373	28.816		12.8571	0.626666	5.27681	2.56004		6.63838	12.1843	24.3639	29.0286
	24.427	21.2468	0.504524	12.1437			15.1004	15.5962	13.2336	23.2715			15.8064	2.84708	8.91947	26.1801			26.209	14.8116	62.4211	2.51186			20.4409	7.6277	34.2112	5.84744			23.8294	5.19712	34.9454	19.2713		4.03276	0.507782	2.09874	0.949781		15.3296	10.3869	25.0931	37.1619
	20.4409	7.6277	34.2112	5.84744			18.3535	4.74928	13.5655	56.6578			19.2732	5.26236	11.5989	29.2372			39.9736	-2.31447	22.7793	4.15608			37.0851	20.7688	-0.09161	7.3736			23.293	8.57687	29.5128	2.23275		11.1289	3.14485	2.16238	2.87814		28.5345	19.5651	41.6146	30.7514
	37.0851	20.7688	-0.09161	7.3736			9.65182	40.6211	17.4122	49.6207			22.7831	4.25989	7.08283				18.5282	15.6177	32.3586	9.98008			28.254	16.8316	2.53031	26.7727			32.9714	7.94976	43.6481	19.0654		14.6121	0.407459	1.87774	3.19489		19.28	17.4595	50.0653	15.8942
	28.254	16.8316	2.53031	26.7727			24.4756	25.462	9.51488	26.9618			20.3085	7.69862	6.75989	20.8477			23.8258	27.3253	26.6262	1.79195			23.2718	6.74354	50.9551	1.7541			29.4479	7.53748	13.2529	13.3413		1.85771	-0.35138	0.15967	-0.90702		13.7806	22.5539	6.42706	45.5647
	23.2718	6.74354	50.9551	1.7541			18.5843	30.9019	8.04613	12.4266			16.9724	8.23157	11.9255	13.8799			14.7865	14.4578	16.1344	2.47354			27.143	9.57303	17.4889	12.9774			36.0211	8.43112	20.1205	21.2235		7.34417	-0.19423	3.17812	0.851924		17.2737	21.7048	15.4917	37.8252
	27.143	9.57303	17.4889	12.9774			31.6222	27.2031	9.50898	1.06201			19.8819	1.54444	1.323	20.875			50.4889	10.5276	30.3046	0.639993			7.89824	5.00238	6.34239	18.5711			25.1401	11.2767	34.2828	1.32787		2.8839	1.2654	4.2021			10.0357	26.6369	37.4734	18.7353
	7.89824	5.00238	6.34239	18.5711			30.3876	3.35862	11.5217	17.3631			22.9242	5.76117	5.00744	15.6333			27.6926	1.94918	29.2613	2.75401			32.871	22.4204	18.1338	16.2472			30.6288	13.0847	54.9583	16.8893		5.03371	1.06467	2.25218			6.36035	23.3025	54.7411	11.5404
	32.871	22.4204	18.1338	16.2472			32.0435	21.8866	10.5327	19.8093			19.0879	9.21294	14.079	29.4975			18.7033	4.26339	23.7182	0.432264			11.2419	9.62307	29.3761	5.69246			48.4436	5.06149	23.0692	32.2687		8.12017	-2.60388	-0.9639			9.88024	19.3248	21.2928	10.7591
	11.2419	9.62307	29.3761	5.69246			31.809	28.2992	9.79464	4.81401			20.6231	2.04839	3.02618	4.34999			23.3595	12.535	22.3928	13.9905			24.5861	32.1687	12.5142	21.4719			28.7702	3.36734	40.0511	12.2136		10.9954	4.80668	3.71996			18.1076	10.4726	24.5976	42.8018
	24.5861	32.1687	12.5142	21.4719			13.5861	64.382	10.4568	48.5532			15.5917	4.78951	12.4072	14.1725			10.8179	23.0095	25.9796	3.12964			41.3034	12.25	25.9633	6.30682			29.6818	28.5508	37.7812	26.4781		1.82091	3.78845	-1.11459			15.7893	8.57563	28.0539	35.6073
	41.3034	12.25	25.9633	6.30682			41.9111	33.0936	6.95685	25.9356			19.9723	4.66723	10.1199	22.9058			33.7889	18.8053	31.3903	0.246899			22.8606	29.9457	33.3382	4.21892			43.5352	35.2208	52.2702	9.09789		0.696778	3.1862	0.72812			10.8944	14.4723	44.876	23.3469
	22.8606	29.9457	33.3382	4.21892			27.8043	39.5098	7.04167	19.4276			13.6092	3.22631	5.0761	47.4081			28.4503	29.5235	14.7831	6.75387			33.974	11.7988	15.9757	2.75971			40.3584	10.9337	49.5408	13.8423		0.862443	0.318189	-0.5261			12.5744	14.7371	52.9445	17.0292
	33.974	11.7988	15.9757	2.75971			20.1418	50.0397	8.83036	6.7774			18.9612	2.25336	20.1058	12.9128			19.6846	27.9223	21.8868	5.85461			36.4419	5.11214	27.7677	6.52914			26.3142	25.3506	39.4422	15.6541		0.772475	0.83908	-0.31234			35.9792	12.1725	44.9653	10.7282
	36.4419	5.11214	27.7677	6.52914			27.6567	16.6268	11.5193	10.6353			15.9603	6.62515	14.3018	11.6282			31.7433	18.5664	7.5838	7.69444			14.0338	13.5618	43.5662	7.60185			39.6085	11.9101	43.0458	15.2291		-0.22944	1.94425	-15.7771			27.3747	13.5398	36.8261	32.4534
	14.0338	13.5618	43.5662	7.60185			27.0731	9.84727	11.5744	19.9602			16.4078	9.69895	14.6631	3.38263			27.4778	4.05227	7.43143	29.9815			13.8217	3.52222	21.9333	17.7509			43.8479	15.2049	46.7922	8.3302		-1.11996	0.887578	4.06217			19.5	6.62968	32.7129	-2.67179
	13.8217	3.52222	21.9333	17.7509			28.2134	12.8455	5.35714	29.2163			23.3912	8.69792	5.02303	9.9152			33.296	23.7376	1.75834	18.403			26.6562	24.2229	-4.86998	9.83977			30.4985	15.6546	39.3645	17.1861		19.2004	0.070855	5.87651			8.76488	6.62273	27.1278	-4.52482
	26.6562	24.2229	-4.86998	9.83977			32.7978	17.4568	6.69048	19.947			19.8516	0.204304	15.1685	11.2795			12.9663	17.7107	6.15589	4.93181			17.0481	28.0293	0.72344	17.8215			31.5119	22.6694	47.647	44.32		33.6086	1.96981	0.342797			15.2991	21.9682	32.0357	7.25872
	17.0481	28.0293	0.72344	17.8215			31.5009	30.6112	6.41518	20.2315			19.8251	5.14628	14.1616	37.5537			28.5615	21.2064	22.7297	3.93458			24.3546	11.1707	22.8685	11.5433			33.8905	23.4224	19.6068	48.5995		2.49549	1.62748	3.46798			17.7952	8.82617	17.1489	6.94747
	24.3546	11.1707	22.8685	11.5433			25.2651	34.0782	11.5491	31			3.52809	2.09139	13.6043	25.4724			35.7831	32.1811	2.72454	9.92523			8.48187	12.2404	14.3672	4.20526			43.2559	18.3817	12.1679	35.0685		2.87365	4.46036	4.44466			28.3885	17.3244	10.0896	18.8118
	8.48187	12.2404	14.3672	4.20526			31.584	25.25	9.6503	26.4265			29.0824	4.96229	25.1921	28.3004			31.0091	28.2159	1.16424	14.4483			17.7764	21.1073	4.05792	13.0498			53.7814	14.4247	20.467	38.9169		7.9406	-0.25937				25.6584	20.6549	20.1275	15.5765
	17.7764	21.1073	4.05792	13.0498			39.0508	7.94275	9.39881	19.7995			16.1798	9.18232	19.2349	26.4178			22.8026		6.80088	23.8339			21.595	14.948	11.6502	12.727			51.1734	0.469817	10.7216	13.122		3.27211	0.388335				9.28283	23.6773	10.3413	19.3834
	21.595	14.948	11.6502	12.727			37.9566	7.01849	9.93304	22.8698			22.0762	3.73163	1.76425	21.9201			20.902	8.23016	11.9952	2.4537			3.524	2.16284	7.41573	6.58753			51.0123	7.31475	22.1845	4.27045		5.19515	3.81696				12.4438	24.2013	23.4077	10.9733
	3.524	2.16284	7.41573	6.58753			29.7122	18.4582	6.75893	19.1402			15.283	4.6136	18.0899	30.9174			47.1029	6.92088	18.4227	3.05616			20.0742	21.1357	-16.8359	2.61589			-2.74968	2.51685	10.3274	7.50511		1.75637	0.100685				12.2203	1.28502	12.9643	25.2687
	20.0742	21.1357	-16.8359	2.61589			27.9992	20.0728	5.87798	26.7196			18.2507	4.8953	9.28363	22.9551			37.7884	13.4736	21.2931	4.34432			9.09953	15.186	5.12947	16.8147			1.94586	6.54979	44.5222	24.266			-2.23477				12.2148	20.8088	18.4041	15.2537
	9.09953	15.186	5.12947	16.8147			25.9096	38.232	6.27083	34.2991			19.7682	10.3137	5.49378	16.3443			35.7006	7.79807	4.38776	1.46954			25.293	14.8867	-7.12597	2.71792			-16.1148	7.75573	40.4613	4.94419			1.05244				12.9432	11.3833	18.6339	19.6186
	25.293	14.8867	-7.12597	2.71792			17.9176	35.7454	4.15476	33.8565			17.3362	12.0491	20.0084	14.6408			34.7412	14.5829	24.134	12.9643			36.4149	11.7899	-10.7952	10.6689			24.7334	13.4968	23.601	4.69076			3.87445				10.6072	20.8972	16.9512	18.134
	36.4149	11.7899	-10.7952	10.6689			30.7614	16.5319	4.13393	14.5036			28.6886	5.95957	11.6278	12.1711			40.608	5.48038	5.66216	2.57459			18.6467	14.5746	-13.3526	20.3941			55.8697	10.9505	27.8591	3.35363			1.72951				21.075	25.7687	25.4504	16.398
	18.6467	14.5746	-13.3526	20.3941			19.5925	26.4735	4.75595	18.2685			22.3167	10.8232	34.9677	17.8296			43.1533	2.65299	4.25713	8.02273			25.2543	16.2708	15.9332	0.248848			44.8533	4.23531	27.7649	10.8213			0.419293				20.5595	11.8756	22.0208	7.17347
	25.2543	16.2708	15.9332	0.248848			29.2235	38.084	6.1875	6.45204			28.3694	1.98864	19.405	30.7705			26.4384	0.028013	4.79528	8.22975			31.7245	19.22	14.6979	12.9045			20.3475	14.6543	22.7991	6.80175			1.12931				28.3454	6.70238	21.2921	23.3731
	31.7245	19.22	14.6979	12.9045			12.6489	17.6409	9.61309	38.7844			20.9232	4.60038	12.5472	21.049			14.3511	8.01751	-0.23968	15.8245			21.0786	8.66449	8.73459	5.84232			27.0375	2.83523	32.9673	9.80505			-0.36742				28.9276	28.7481	37.3809	6.16754
	21.0786	8.66449	8.73459	5.84232			14.9011	10.3384	6.59375	43.1705			35.5281	8.12934	17.4667	14.422			37.8342	8.74784	-0.04354	12.9117			16.5682	25.9339	4.14697	12.1489			31.0976	5.21773	38.0387	6.60638			0.520231				30.4577	27.8049	36.7332	5.32653
	16.5682	25.9339	4.14697	12.1489			24.6858	14.3898	6.92708	30.0235			28.556	7.69944	16.5867	26.9786			36.4936	11.4989	3.35867	14.518			22.4049	18.5341	14.7221	3.91667			28.2704	13.7176	40.7734	15.1658			0.706191				34.0703	20.9256	30.3524	4.90576
	22.4049	18.5341	14.7221	3.91667			12.2942	14.3009	6.6875	29.0528			30.063	1.59981	9.54082	6.35749			15.6703	11.0153	13.4421	4.5			30.7278	-9.98864	11.2083	22.9918			25.839	6.40235	37.4355	21.4863			-0.30113				10.6401	21.7359	28.9858	15.4189
	30.7278	-9.98864	11.2083	22.9918			14.3317	24.5303	6.14732	51.7727			27.8202	9.07954	2.16781	17.3298			33.9296	10.3198	10.7848	10.0674			22.3654	14.2066	-6.88194	8.44444			28.5641	10.8146	11.2055	16.0312			0.539506				18.1686	10.6974	13.9455	25.3061
	22.3654	14.2066	-6.88194	8.44444			14.7175	4.22003	4.62351	17.5265			19.5583	5.61774	18.0824	12.2095			27.893	4.27498	18.7907	3.41111			27.7188	4.17045	47.3639	9.42633			37.1273	14.6287	14.6245	15.1672			1.36163				6.36032	1.04551	14.5319	27.0256
	27.7188	4.17045	47.3639	9.42633			12.4157	49.6526	17.5952	30.1553			26.2056	3.59973	14.2966	27.9764			18.618	26.3316	35.0811	18.6881			28.7079	21.9963	-3.42222	7.73608			39.3881	11.7723	54.7083	9.26795			0.138267				7.46966	18.8932	56.8304	13.6492
	28.7079	21.9963	-3.42222	7.73608			13.8977	30.7338	18.3482	26.9047			22.1376	7.01856	18.0886	32.4801			30.9906	18.1565	14.5735	4.04035			22.9616	7.32418	10.0569	3.80461			38.5854	18.0847	22.6331	6.73677			2.76275				16.1904	12.5033	23.2023	9.38265
	22.9616	7.32418	10.0569	3.80461			11.6826	42.9833	22.1012	24.1135			20.7281	3.14424	10.5994	15.5436			30.1453	11.44	17.0141	16.4875			33.7082	-4.95112	-3.77816	21.6038			30.4346	31.7052		0.675595			3.28649				6.61523	41.503	30.3308	14.7565
	33.7082	-4.95112	-3.77816	21.6038			16.731	9.25919	21.2634	30.4778			23.3523	2.23082	1.01546	22.7554			22.8342	17.7678	43.5708	4.05182			14.3483	18.5836	8.92942	25.006			36.4058	14.6832		4.24828			1.99389				11.9912	29.7873	45.1304	13.7711
	14.3483	18.5836	8.92942	25.006			9.85425	13.522	20.2976	45.6405			19.1545	2.01774	7.72822	15.1842			5.96887	4.41053	25.9976	15.4284			17.1531	5.32316	10.7046	10.195			47.0584	9.84134		4.31548			-0.04099				10.5856	33.8419	50.9761	10.1429
	17.1531	5.32316	10.7046	10.195			10.2589	16.4345	24.2441	21.7444			19.9447	8.06899	13.9592	13.4086			19.2355	10.8041	15.1621	21.25			24.3943	-5.72549	9.02456	7.6714			49.4227	6.02595		4.0455			0.254579				16.9792	23.6487	32.6004	8.40314
	24.3943	-5.72549	9.02456	7.6714			11.178	9.65125	20.1458	22.6119			15.929	4.32633	13.9948	33.2374			16.5716	7.00251	38.0226	10.5467			33.27	2.86093	6.73958	23.7386			29.945	-2.74684		4.86571			-7.83863				2.5638	16.3626	26.3365	11.7041
	33.27	2.86093	6.73958	23.7386			9.76168	17.2076	24.7381	23.62			18.861	3.30313	14.1151	25.8722			14.3507	15.0239	32.0395	9.99292			28.7197	1.14932	12.1539	1.95474			58.7391	4.28327					0.678583				9.73286	23.4137	16.394	2.96939
	28.7197	1.14932	12.1539	1.95474			7.60056	24.7648	37.3217	17.4926			33.4988	8.05268	15.4121	28.2268			9.96955	26.3281	12.4196	4.63611			35.3982	15.0755	13.7279	15.8458			17.3953	8.62218					1.80923				17.7028	21.1636	38.9774	3.85128
	35.3982	15.0755	13.7279	15.8458			10.4994	19.1011	24.2776	13.1188			29.0474	3.21981	12.1816	9.98271			11.2039	12.1573	16.8163	24.4741			30.5299	15.7667	25.3401	18.5625			37.7615	4.21221					0.785754				10.524	26.5362	40.1479	35.8446
	30.5299	15.7667	25.3401	18.5625			15.0331	9.1351	43.661	16.4139			15.5955	4.5247	13.6079	13.9025			11.4589	8.79848	29.0022	27.9661			49.125	11.1014	48.3636	14.7255			37.6876	6.78851					0.174444				18.0381	15.2564	39.4483	63.4337
	49.125	11.1014	48.3636	14.7255			15.7361	0.591292	52.949	21.7386			22.2676	8.9298	2.25471	20.9896			20.3403	8.94019	11.0014	20.1654			18.5643	18.2372	44.0568	19.3084			45.1583	5.19239					0.532584				8.66487	17.0493	28.5601	53.8154
	18.5643	18.2372	44.0568	19.3084			9.21731	11.1563	44.2261	32.6705			10.7978	6.85572	13.5026	13.1449			11.398	13.9675	41.0289	24.8483			12.0951	20.0199	20.3035	4.57435			37.0929	30.4011					1.91959				21.4257	16.2843	50.0766	17.5497
	12.0951	20.0199	20.3035	4.57435			14.6282	24.0226	45.5542	14.0231			19.7847	7.19639	13.3061	49.7697			21.5508	15.5096	3.87245	41.6362			55.484	30.6667	29.8427	1.58399			33.6098	9.52612					0.815136				10.256	22.8771	38.6103	9.86567
	55.484	30.6667	29.8427	1.58399			10.2697	11.8889	33.4514	34.0306			16.2366	5.88049	8.60733	14.8407			14.7865	19.359	24.2266	21.1098			31.2874	25.0559	-0.64828	1.27273			40.1072	39.8981					2.95532				19.6114	18.3265	37.5436	15.9204
	31.2874	25.0559	-0.64828	1.27273			12.4568	4.37854	35.5647	6.97847			25.9136	4.94666	18.2602	10.1384			15.6641	2.98302	7.79397	4.23492			18.919	-1.96736	-11.4439	26.7479			25.5236	30.2594					1.49457				27.4345	9.59942	31.5847	73.4826
	18.919	-1.96736	-11.4439	26.7479			11.3333	13.6974	17.9084	18.8758			21.4195	4.42836	3.54274	14.2646			18.2667	9.62028	15.7729	40.9123			23.3864	-2.83737	-15.1247	21.2787			34.1949	22.5922					0.840201				34.6947	24.3222	38.0703	30.7435
	23.3864	-2.83737	-15.1247	21.2787			12.0534	7.48468	44.8395	14.3165			24.6796	4.0878	1.65722	27.3182			7.14764	4.55188	11.7852	56.1034			22.917	20.5648	11.6502	25.9477			49.1793	12.6749					-1.34172				27.4345	26.5813	54.5804	23.5721
	22.917	20.5648	11.6502	25.9477			16.2904	11.9511	36.8584	14.6407			22.4944	9.43937	2.06122	25.4587			14.0766	7.97233	30.5208	18.8508			22.7345	28.3615	7.41573	7.17201			12.8107	15.4885					0.773928				34.6947	22.6948	16.5319	33.5236
	22.7345	28.3615	7.41573	7.17201			15.574	2.21242	48.8253	18.126			24.9166	5.55534	10.7226	20.7896			22.8304	5.71816	21.6212	6.96591			25.2855	10.283	-16.8359	15.4474			27.0418	31.9379					-0.11829				15.1296	22.9096	21.9299	26.1684
	25.2855	10.283	-16.8359	15.4474			30.7273	5.09711	38.9282	23.5587			10.9566	6.82623	12.2933	16.2273			24.9432	3.02167	7.58566	7.61837			37.1788	8.69268	5.12947	8.8761			39.2158	31.5205					0.659446				34.4953	20.8717	30.9623	23.8226
	37.1788	8.69268	5.12947	8.8761			24.3528	28.7822	37.2285	16.4562			26.426	5.42551	13.7704	10.791			16.0526	36.2664	8.28051	5.60179			25.8268	0.166667	-7.12597	27.6491			45.2052	24.1101					-0.94819				26.1279	21.3542	39.1615	18.8163
	25.8268	0.166667	-7.12597	27.6491			17.018	17.1957	42.694	18.2255			19.9859	4.24293	14.9904	10.7017			33.6229	24.3862	30.1746	10.1431			30.3643	21.2927	-10.7952	17.0182			34.3487	20.6096					-0.23245				20.5904	20.2695		16.9286
	30.3643	21.2927	-10.7952	17.0182			48.4351	23.4696	34.2115	19.0669			25.9755	1.70679	17.9885	13.2405			10.8486	11.8227	15.5256	26.3568			18.964	20.5181	-13.3526	8.69858			25.7817	32.7739					-0.4992				18.4702	31.8927		39.551
	18.964	20.5181	-13.3526	8.69858			39.2863	25.2389	32.1785	14.215			20.1913	4.73043	17.4853	22.8169			19.7125	15.1875	32.2773	6.31373			26.7914	27.9392	15.9332	12.3366			67.0849	34.3336					1.90408				21.2267	37.3864		45.7959
	26.7914	27.9392	15.9332	12.3366			46.0103	13.4038	35.4561	28.5423			30.4679	0.69375	12.835	30.0306			25.9956	22.4275	34.9221	14.0199			26.2697	35.8745	14.6979	17.4151			72.5054	29.3551					-0.13628				85.582	24.3731		42.1443
	26.2697	35.8745	14.6979	17.4151			19.8677	22.7089	30.7611	20.0909			28.5589	7.76244	5.94599	27.5381			22.6349	23.1135	27.9882	30.1732			29.4939	14.3971	8.73459	17.1851			31.8488	34.9641					5.31758				53.8553	19.1071		63.8342
	29.4939	14.3971	8.73459	17.1851			29.8151	7.02924	43.0009	19.5786			33.4183	3.83378	8.18969	29.4265			16.0689	14.1171	3.50828	7.8524			18.3911	18.7323	4.14697	9.40556			34.4574	26.5759					2.92415				25.7221	18.2634		29.3827
	18.3911	18.7323	4.14697	9.40556			30.3152	5.976	36.2842	8.67839			23.3865	3.56831	20.4511	13.7775			42.6415	20.3401	26.7024	25.5988			31.5128	15.6742	14.7221	7.28819			30.7173	23.5362					0.718227				22.1399	20.6464		27.2718
	31.5128	15.6742	14.7221	7.28819			34.2697	5.976	40.0992	13.0604			21.4437	8.2454	5.6144	11.7449			26.0449	20.3401	38.6233	34.3495			26.7954	18.8073	11.2083	14.3892			30.5388	33.6727					1.54902				20.6018	45.2368
	26.7954	18.8073	11.2083	14.3892			32.6333	10.4938	42.7092	31.3988			27.8764		12.2336	17.0999			26.7333	16.7736	16.9753	40.8726			25.0937	13.2022	-6.88194	9.93468			26.6408	36.6872					0.200504				19.9272	35.6309
	25.0937	13.2022	-6.88194	9.93468			32.3523	12.674	28.1171	26.8578			22.0618	8.61745	14.1105	36.969			31.3296	23.5082	28.2555	41.5821			19.6646	11.0871	47.3639	4.6947			27.7478	34.4295					0.661405				50.2894	13.8275
	19.6646	11.0871	47.3639	4.6947			16.6899	16.5856	51.525	25.0426			24.7689	6.18767	13.0244	8.43458			7.64369	43.8172	19.2495	47.506			18.4316	23.8066	-3.42222	7.82127			40.3411	39.5349					0.94319				56.0184	14.5238
	18.4316	23.8066	-3.42222	7.82127			19.1236	6.5314	21.5798	27.9919			22.4915	1.30452	17.7843	9.08			33.4693	4.4513	11.3785	30.2854			25.2453	22.5568	10.0569	6.55682			22.8065	37.4093					3.18764				28.9167	18.1555
	25.2453	22.5568	10.0569	6.55682			29.0973	3.39138	21.5798	19.8619			25.3978	3.99797	7.23502	21.225			45.7816	2.36819	35.2025	8.30682			30.0786	22.8202	-3.77816	11.6291			30.2448	24.8425					2.11399				18.0147	20.4495
	30.0786	22.8202	-3.77816	11.6291			11.6297	17.2702	67.2587	29.7617			23.8878	2.6453	7.19403	9.79787			21.8296	31.2312	4.02657	41.1566			27.251	10.9155	8.92942	0.567865			27.1675	14.7742					1.21393				53.7631	2.0766
	27.251	10.9155	8.92942	0.567865			22.8893	8.40988	28.8074	6.47602			17.0662	1.50967	7.31552	20.6328			51.1663	20.236	47.268	7.03566			14.9642	20.6966	10.7046	4.64328			48.6264	30.2001					1.17947				19.7117	4.33333
	14.9642	20.6966	10.7046	4.64328			16.0593	21.3068	48.6893	18.3445			17.8175	3.48864	2.53647	34.6703			32.261	30.1136	38.0252	12.4845			21.1273	23.1468	9.02456	14.8714			19.7142	24.8205					1.55985				25.4016	13.2969
	21.1273	23.1468	9.02456	14.8714			16.6049	18.0183	41.7488	28.3615			20.6995	6.94318	5.41231	33.0311			18.4741	25.6	23.6957	48.2809			29.2729	16.6552	6.73958	4.10237			23.4728	34.0786					1.64795				65.5201	9.02309
	29.2729	16.6552	6.73958	4.10237			15.9872	19.5935	42.5628	26.8713			32.1903	7.03838	17.4768	17.8302			29.1071	0.885846	13.7682	27.1101			24.1926	24.3522	12.1539	0.15323			29.5745	34.8731					1.01294				26.5446	21.2719
	24.1926	24.3522	12.1539	0.15323			17.762	15.0227	39.1716	29.6647			27.6158	3.29077	9.31648	29.9483			33.6833	15.2765	22.5119	17.074			20.753	24.2505	13.7279	0.229391			21.9774	18.638					0.978912				80.092	15.3478
	20.753	24.2505	13.7279	0.229391			15.605	25.1665	39.3324	20.9361			24.3717	6.15022	26.5665	19.3864			2.44095	10.4995	23.9798	3.88135			28.7273	10.7591	25.3401	15.3366			52.142	24.0475					0.336682				60.5473	28.4751
	28.7273	10.7591	25.3401	15.3366			15.3631	8.4757	52.9924	14.0341			20.7296	4.68539	8.8342	34.4372			42.707	18.3968	40.2729	14.7695			22.9051	7.29722	48.3636	1.66683			48.9702	18.8208					2.45444				91.9384	20.8675
	22.9051	7.29722	48.3636	1.66683			13.6377	-2.27839	40.1898	31.5388			21.7012	4.61333	12.4846	15.016			57.8783	12.7582	40.9968	14.5156			25.8598	15.2372	44.0568	0.314973			1.60881	23.5431					0.073304				108.176	43.3883
	25.8598	15.2372	44.0568	0.314973			23.0702	9.88421	40.0094	23.138			16.7129	4.47879	4.54378	26.9466			35.3304	11.1148	22.4261	5.60747			25.2745	-0.74066	20.3035	9.10483			15.3053	29.3538					0.707733				65.539	40.043
	25.2745	-0.74066	20.3035	9.10483			26.3511	6.94693	33.5382	25.0617			23.3923	8.31637	10.7025	20.1951			53.9468	5.01661	32.3882	11.6517			19.0214	19.4337	29.8427	13.5926			16.8492	42.4189					1.24279				55.2301	45.0102
	19.0214	19.4337	29.8427	13.5926			26.7987	18.8228	33.339	24.9326			12.2653	7.22071	8.64351	26.7748			23.0114	11.5269	4.67133	15.5674			32.1577	10.1307	-0.64828	12.0957			11.2801										20.4353	47.3421
	32.1577	10.1307	-0.64828	12.0957			17.9791	13.6701	40.1256	20.5972			24.6898	4.72955	22.7347	28.4461			40.1266	26.1728	21.4395	12.1487			23.6067	15.1796	-11.4439	12.9618			17.9303										58.6518	8.75917
	23.6067	15.1796	-11.4439	12.9618			32.7853	9.36262	26.3069	34.5073			13.5958	2.15639	8.8601	16.9995			52.2664	10.1906	15.8244	5.79937			19.1263	12.8878	-15.1247	8.58682			36.2381										65.4512
	19.1263	12.8878	-15.1247	8.58682			28.9344	12.3041	38.0453	28.4801			10.7168	7.56619	19.9847	17.1443			36.419	15.3402	13.0072	5.52884			19.1587	23.6266	1.77954	7.74609			59.5862										44.9241
	19.1587	23.6266	1.77954	7.74609			53.2826	13.6012	18.8102	41.1973			9.92073	2.21992	6.43722	26.9697			80.9178	23.3461	24.247	11.2714			43.2386	29.4973	4.06096	5.28141			58.8654										88.1964
	43.2386	29.4973	4.06096	5.28141			30.695	22.5634	31.9084	33.9695			15.2198	1.38298	32.98	36.9432			37.9134	18.2929	9.37155	11.9754			36.78	26.1715	4.2433	15.5801			34.1557										73.134
	36.78	26.1715	4.2433	15.5801			25.5507	13.5686	41.5567	65.2718			12.6291	2.77403	18.2722	26.4984			27.2118	18.028	10.3837	6.69129			30.2603	11.7349	-4.0453	12.3278			27.8626										102.6
	30.2603	11.7349	-4.0453	12.3278			32.1397	15.8247	34.843	20.3388			8.86141	1.59142	4.79516	19.375			40.5668	26.4647	15.5833	45.9237			31.3636	28.7257	1.70824	3.25848			48.0663										106.846
	31.3636	28.7257	1.70824	3.25848			38.4488	14.6711	4.11709	34.1536			12.8857	3.3997	19.0357	30.6551			74.436	24.7827	36.25	34.8778			17.5661	6.78409	21.6713	10.2784			39.4388										57.556
	17.5661	6.78409	21.6713	10.2784			27.0039	9.79967	28.3088	31.8713			8.17745	2.65918	2.49791	22.7359			43.5272	17.8749	44.7262	22.6222			16.1778	5.31517	11.0865	1.824			74.2573										54.4524
	16.1778	5.31517	11.0865	1.824			19.7315	15.9505	29.5222	34.3332			15.8102	2.69185	20.8419	44.5227			48.8057	4.49608	13.5198	13.1846			23.0449	12.5294	9.75281	0.40625			65.8459										81.094
	23.0449	12.5294	9.75281	0.40625			33.2648	9.83118	30.3277	25.2466			19.0807	0.192087	2.08377	19.8412			35.1205	14.8237	37.5572	29.4886			24.5957	25.7295	-4.54157	28.0267			81.5532										80.416
	24.5957	25.7295	-4.54157	28.0267			29.8865	10.001	26.4089	36.1219			7.86824	5.56556	11.566	16.0746			28.2325	16.9583	7.12138	0.070358			41.1906	5.26129	43.1127	4.72293			77.9122										45.7126
	41.1906	5.26129	43.1127	4.72293			65.8841	20.5533	30.187	28.3133			23.6229	4.11698	8.83666	28.7607			42.1758	30.7957	21.3267	25.2642			22.8431	12.5918	7.97753	5.32491			78.3708										52.7367
	22.8431	12.5918	7.97753	5.32491			16.8477	38.0499	21.3399	31.3665			13.2725	3.76508	9.54082	21.7744			34.8661	34.3013	16.9602	36.512			23.2189	9.36218	-13.5889	8.2288			78.7035										56.8809
	23.2189	9.36218	-13.5889	8.2288			30.488	10.458	30.3429	18.5564			28.7245	3.62921	9.38633	14.178			22.2075	18.4213	10.5474	15.058			26.5601	10.1945	-5.5602	20.2113			71.3654										68.2327
	26.5601	10.1945	-5.5602	20.2113			23.9061	10.043	36.2227	12.7716			29.0339	7.9985	8.5018	21.2544			25.5124	8.49866	18.8008	14.3959			26.351	28.6693	2.73719	17.7372			85.4527										64.5062
	26.351	28.6693	2.73719	17.7372			13.4745	7.13111	15.0557	20.4222			16.4091	6.12262	21.0429	36.5538			34.9123	16.518	14.5952	21.1643			17.8242	8.88445	3.05387	0.14547			78.2429										66.8956
	17.8242	8.88445	3.05387	0.14547			36.4441	11.4367	32.406	30.5333			18.8247	3.84337	19.5788	33.7529			27.6913	10.073	16.2338	9.63122			20.9468	10.0819	7.71873	2.75549			70.1697										80.3744
	20.9468	10.0819	7.71873	2.75549			28.9125	15.6524	36.5137	28.6216			20.403	3.89078	10.1956	19.8616			37.9378	15.4113	9.52527	8.94472			17.5556	12.1275	47.7348	2.2766			25.8875										73.8585
	17.5556	12.1275	47.7348	2.2766			39.5628	10.3457	40.4023	27.7273			18.6378	2.47234	13.5954	20.6264			44.3669	16.9068	13.8669	8.30218			33.8496	15.5385	13.9475	3.05068			29.3446										69.9027
	33.8496	15.5385	13.9475	3.05068			22.6747	6.92633	33.0935	17.4432			22.1016	8.12747	19.9132	17.6797			32.5534	3.22649	9.49038	8.72941			41.1559	14.9221	11.6107	6.20213			60.0524										61.5804
	41.1559	14.9221	11.6107	6.20213			46.6149	6.47387	55	9.37869			12.1737	4.04076	24.7439				49.7264	8.79279	13.4036	14.4004			14.0222	19.649	16.5589	4.38681			70.9779										30.736
	14.0222	19.649	16.5589	4.38681			37.227	4.69478	39.3853	13.3223			15.5919	2.72973	10.6574	21.7447			18.0285	6.60056	22.6746	5.08033			17.1798	7.05077	13.0281	5.10993			63.1274										32.0298
	17.1798	7.05077	13.0281	5.10993			26.4749	16.2078	31.9925	30.4575			24.7158	3.52281	15.5747	20.125			32.6345	22.7254	32.4008	35.8857			40.266	7.54268	18.0568	9.88372			64.0797										64.622
	40.266	7.54268	18.0568	9.88372			26.7105	10.832	50.1397	31.851			22.5517	4.73879	13.069	7.59616			39.9484	18.3767	12.589	20.4336			24.3595	15.1285	10.9149	10.124			38.3996										52.2402
	24.3595	15.1285	10.9149	10.124			26.3435	4.73647	33.1218	24.3557			9.79592	7.22482	19.2392	16.7633			23.1666	7.90756	57.3556	10.3827			16.0295	8.32132	10.1583	4.28315			46.448										62.2351
	16.0295	8.32132	10.1583	4.28315			20.8028	9.02309	5	32.1379			25.325	7.95076	9.76382	12.9149			16.1186	4.9561	14.1113	26.5114			18.1067	10.2021	18.6765	12.7493			32.9222										61.2384
	18.1067	10.2021	18.6765	12.7493			12.118	18.8511	33.4382	25.7675			33.0994	7.63978	7.68258	8.5667			20.1252	7.41685	8.24274	6.73623			24.2386	6.65995	15.6292	4.88995			40.0235										79.8319
	24.2386	6.65995	15.6292	4.88995			37.9118	22.5434	31.2304	23.3937			27.7134	5.71839	17.2269	26.1547			47.4791	9.78992	29.4641	4.08617			27.3225	7.56455	3.04603	19.3068			47.3416										76.7425
	27.3225	7.56455	3.04603	19.3068			29.9689	-0.01815	33.339	14.2284			11.0978	4.0896	9.58644	7.30526			33.4195	-0.00847	25.4268	26.4321			27.382	6.75412	3.42438	12.2339			38.7089										59.0956
	27.382	6.75412	3.42438	12.2339			12.561	4.57955	25.3286	7.07285			24.1443	5.75852	20.8878	18.7514			13.3247	27.5909	38.5833	17.6996			23.2977	8.45479	2.17093	16.7489			55.7602										37.4176
	23.2977	8.45479	2.17093	16.7489			17.7872	5.11715	47.7469	3.81544			18.6632	6.76718	10.7444	27.3			20.0904	8.46587	18.6474	43.0663			13.9888	2.44955	-7.9314	13.7191			69.3693										42.6825
	13.9888	2.44955	-7.9314	13.7191			13.7981	11.5998	55.2899	30.7146			18.6242	3.06596	15.9209	27.4321			3.08669	11.123	21.3823	5.43528			23.3252	16.9517	25.738	17.0133			68.8867										36.1453
	23.3252	16.9517	25.738	17.0133			25.5442	9.87289	30.8508	20.8104			24.4295	3.00834	14.3371	12.7882			53.9176	14.6866	20.2614	35.8552			27.2184	9.78014	24.0828	34.0889			51.3731										43.4686
	27.2184	9.78014	24.0828	34.0889			12.7498	15.5467	43.6421	13.0186			23.2597	5.02718	16.1326	14.5155			25.2569	20.0749	48.7518	9.50012			83.454	14.3528	-0.79545	1.37234			34.6984										49.5101
	83.454	14.3528	-0.79545	1.37234			20.84	4.93687	29.0718	18.5463			30.0586	9.28271	16.4855	13.3472			40.3485	2.76894	1.71233	1.82571			33.9545	6.33057		20.2723			45.623										32.6419
	33.9545	6.33057		20.2723			29.4607	10.7048	31.8942	24.5682			19.1116	3.96739	19.879	12.3902			16.5843	16.1009	19.191	12.8168			23.8308	15.4498	14.7125	10.1758			40.8985										18.8562
	23.8308	15.4498	14.7125	10.1758			25.022	23.8527	23.5968	11.4959			32.4221	5.23642	18.6444	20.9605			10.6729	19.2842	10.443	65.5953			11.0215	13.4862	25.3002	1.75741			38.7152										46.7591
	11.0215	13.4862	25.3002	1.75741			18.7369	28.4621	24.2757	7.47727			13.6326	4.52584	11.1258	28.4717			30.4186	35.0003	17.7447	19.3096			18.0244	13.306	-9.24719	0.622807			19.2946										27.4927
	18.0244	13.306	-9.24719	0.622807			25.4501	23.4818	29.338	49.2048			22.1105	6.69318	20.5355	10.9915			43.3702	21.6172	33.6751	14.7045			25.8428	19.4296	12.9137	15.6174			14.265										32.0059
	25.8428	19.4296	12.9137	15.6174			19.2303	6.45172	28.6572	27.3202			18.9747	6.37559	8.61648	12.2169			9.70141	17.8934	24.715	20.8915			36.4997	1.90922	-8.89501	12.9151			43.4721										28.1339
	36.4997	1.90922	-8.89501	12.9151			21.7324	12.1142	23.1577	24.147			9.95152	11.8652	3.50363	10.2362			17.7815	16.2037	3.9896	32.4552			36.1142	7.0129	16.3248	1.64693			47.4214										42.0933
	36.1142	7.0129	16.3248	1.64693			21.6558	12.4917	28.1322	30.2472			22.4561	17.9663	6.50025	8.28953			26.8315	22.3488	6.7541	7.47332			13.809	15.643	15.7488	2.35252			57.398										54.4107
	13.809	15.643	15.7488	2.35252			22.3399	29.2293	40.7441	16.2075			2.85001	11.456	11.4101	26.6556			17.1247	24.5896	24.7552	8.53615			11.9145	19.5541	-16.7191	1.05556			58.9246										45.8753
	11.9145	19.5541	-16.7191	1.05556			40.8423	4.90119	40.605	26.3626			19.6062	17.8132	10.3888	44.1033			19.2907	13.04	3.44129	33.3365			21.6742	12.3822	33.5404	19.6299			51.5422										43.7469
	21.6742	12.3822	33.5404	19.6299			18.1084	10.9589	36.1006	21.6083			20.862	7.00166	11.2587	11.834			19.6938	26.4797	6.95213	26.9085			32.5122	16.7167	19.1057	3.91942			55.6897										46.537
	32.5122	16.7167	19.1057	3.91942			13.7782	5.53868	30.0252	24.1347			14.6786	8.40909	17.3569	16.9916			25.8037	12.1236	19.1401	20.5572			19.1871	0.234105	29.8067	5.7052			75.5682										97.6917
	19.1871	0.234105	29.8067	5.7052			26.3517	7.06393	37.2101	36.4982			17.8483	9.36122	6.96736	11.2842			14.1391	14.9438	1.11378	29.1042			21.7302	12.1553	1.00117	17.8908			69.4283										74.0887
	21.7302	12.1553	1.00117	17.8908			30.3607	10.0473	36.787	34.3613			29.3089	18.0356	9.14682	30.043			55.3849	11.8718	1.33944	44.992			21.9899	15.7782	25.2384	4.10044			38.4183										60.2888
	21.9899	15.7782	25.2384	4.10044			33.2668	18.9707	31.2692	30.1623			13.5213	13.1346	10.0423	40.8603			41.6434	19.2371	16.7837	34.3856			21.082	19.6705	39.3479	24.0911			41.401										56.7485
	21.082	19.6705	39.3479	24.0911			25.3646	2.75248	43.0163	26.5909			22.1964	13.4045	17.1414	33.0487			33.6118	6.27234	44.1011	33.3515			22.0021	6.06119	36.8166	19.5007			45.3023										48.1053
	22.0021	6.06119	36.8166	19.5007			25.9442	36.9875	33.4024	39.8379			10.449	10.4451	10.9041	15.4521			33.2391	35.7468	12.8571	68.5527			23.5827	-2.69107	0.272858	28.1212			66.289										54.5119
	23.5827	-2.69107	0.272858	28.1212			25.5431	2.45306	31.4941	41.5527			22.6775	15.95	15.2727	23.6586			18.6682	10.7765	40.3886	7.65353			23.195	12.6246	46.8821	9.22485			50.2288										42.2413
	23.195	12.6246	46.8821	9.22485			21.3595	5.29214	36.9157	15.349			20.8022	15.5358	19.096	26.9876			36.0111	-0.1573	41.5667	7.97675			31.5495	4.4382	9.66596	9.84135			28.2786										62.9519
	31.5495	4.4382	9.66596	9.84135			21.3825	4.03435	26.6405	17.8936			16.5773	9.77966	17.4631	27.8244			5.18012	7.13483	12.043	16.8563			28.352	-2.75198	1.76902	19.5161			64.1007										63.7504
	28.352	-2.75198	1.76902	19.5161			20.9403	15.462	44.0843	37.0899			17.1613	14.6033	23.2984	28.1661			49.0292	16.4913	14.5795	20.3231			19.2476	24.7758	11.8026	17.6778			72.478										77.0833
	19.2476	24.7758	11.8026	17.6778			14.2497	4.22382	28.4157	17.603			18.3248	6.84305	37.3192	21.6			10.9395	7.94676	27.9692	17.7597			31.6567	22.4836	17.6292	8.65169			43.0159										85.4284
	31.6567	22.4836	17.6292	8.65169			13.4979	9.2214	19.9364	16.857			25.398	7.92827	11.3986	14.5997			11.4397	16.2412	18.699	24.5791			27.1127	10.1587	17.5447	1.24806			71.991										81.9863
	27.1127	10.1587	17.5447	1.24806			39.1927	18.2766	21.7959	18.1606			12.5445	14.1982	14.5156	44.1946			73.9374	17.0941	9.22411	8.96885			23.9778	0.437968	19.2858	10.8363			45.7885										43.2695
	23.9778	0.437968	19.2858	10.8363			28.4035	16.2889	35.1243	44.244			20.5969	8.78039	16.3699	27.3163			53.9946	17.6778	23.6778	12.5523			24.9355	13.5056	22.1127	8.5116			35.0787										44.0815
	24.9355	13.5056	22.1127	8.5116			27.8014	22.0868	24.1035	31.9586			19.1536	11.1686	12.5691	31.8849			14.8573	17.4266	33.3739	6.40682			22.3263	1.17353	1.35087	0.768386			32.8066										62.1069
	22.3263	1.17353	1.35087	0.768386			11.4838	9.93703	30.4571	42.8251			16.4876	10.2633	17.3903	39.6358			10.5307	7.50575	12.574	19.6013			18.8485	15.8456	11.4572	9.56076			74.2853										51.0236
	18.8485	15.8456	11.4572	9.56076			16.7086	18.6515	56.5769	34.2655			25.2778	6.90938	14.7731	30.2386			13.6888	11.136	7.41124	4.37683			18.6617	11.7052	15.1263	0.71768			35.1347										59.8511
	18.6617	11.7052	15.1263	0.71768			30.4038	5.95379	50.7944	46.2705			25.6714	4.36364	16.0694	33.6193			37.9724	14.2902	19.5608	17.9033			13.9316	15.1427	21.663	3.8427			35.5275										46.6098
	13.9316	15.1427	21.663	3.8427			32.9413	11.3859	24.7899	31.0174			17.3191	6.0078	21.0786	26.0682			29.162	14.7865	16.2785	2.52064			4.23062	14.4965	-1.61836	22.8972			36.3187										34.6993
	4.23062	14.4965	-1.61836	22.8972			25.001	13.5266	36.6228	32.0394			18.2155	18.5124	13.9194	17.9404			31.8738	6.85531	9.0288	1.57012			35.5678	21.0636	26.1516	1.51002			42.9315										50.3391
	35.5678	21.0636	26.1516	1.51002			21.6457	10.9357	29.2411	37.4972			12.5095	19.5321	24.7541	15.2103			26.019	24.7849	13.7582	11.3617			17.3158	8.80512	0.071589	5.93319			17.2324										45.0487
	17.3158	8.80512	0.071589	5.93319			16.4752	24.264	38.2766	29.584			12.7422	12.1144	15.5242	32.1559			10.2099	9.6759	10.3723	15.2913			27.3828	53.2193	-6.55369	0.987579			12.3327										48.6013
	27.3828	53.2193	-6.55369	0.987579			21.0979	8.50576	42.2367	26.8221			7.70374		8.19064	23.6242			19.0968	20.8794	20.0871	9.39275			23.5125	43.1103	-0.92045	14.7537			42.2757										49.1819
	23.5125	43.1103	-0.92045	14.7537			23.1231	24.7336	48.3669	20.3667			11.1511	16.5552	9.26449	10.998			24.9148	32.003	9.3138	0.669004			21.8187	10.9157	4.1769	1.26596			27.8612										55.1827
	21.8187	10.9157	4.1769	1.26596			16.9675	23.1552	28.2752	6.4963			24.9213	15.1808	14.1364	18.1044			31.5226	31.9053	2.96694	10.7079			2.63405	9.75805		28.68			16.3974										39.0064
	2.63405	9.75805		28.68			27.2071	10.6761	32.8402	3.43546			18.7333	8.70021	13.0218	1.92921			40.8768	5.00902	3.79173	8.4052			18.4494	11.6579		21.075			26.4643										46.0022
	18.4494	11.6579		21.075			30.4018	28.3109	28.2027	15.9521			19.1264	3.99572	18.6609	24.1809			26.2942	12.8901	14.5222	29.0536			25.6785	12.3596	2.46597	10.2054			40.3656										54.336
	25.6785	12.3596	2.46597	10.2054			34.105	10.4678	29.1021	35.681			23.7723	2.71684	31.4108	21.8352			50.8378	11.1167	29.8549	8.95326			17.5141	14.422	-1.30615	31.3708			45.467										41.4661
	17.5141	14.422	-1.30615	31.3708			6.01447	38.9318	31.9675	30.0965			19.1004	17.844	21.6722	22.0212			10.6874	17.8927	19.8808	24.3755			18.123	20.6751	22.1667	17.7061			52.2578										33.1816
	18.123	20.6751	22.1667	17.7061			2.5498	34.6351	47.9497	41.6413			16.559	8.28433	21.096	17.4159			10.5624	41.7427	33.6706	2.30981			19.0454	12.5	25.5031	15.9215			46.8724										38.1992
	19.0454	12.5	25.5031	15.9215			24.0635	17.4598	28.395	45.3768			6.7905		14.4567	19.0855			9.06103	16.4813	26.5836	12.6732			23.7718	58.4551	21.3068	5.05705			34.6956										53.0684
	23.7718	58.4551	21.3068	5.05705			6.36971	41.4642	42.2885	51.1364			10.6429	9.62874	12.0638	32.125			23.1848	15.3059	16.8439	22.2134			15.4342	16.6021	17.0382	14.9015			27.2399										58.0056
	15.4342	16.6021	17.0382	14.9015			31.477	12.5428	38.5976	50.3192			11.4527	8.70093	21.9845	7.98659			23.0334	4.07954	30.7741	0.784091			17.9412	19.4709	21.4606	38.1203			23.4085										49.455
	17.9412	19.4709	21.4606	38.1203			30.8335	16.457	47.747	39.6786			9.04954	2.11797	11.1129	21.037			39.6086	13.031	42.4374	3.59308			17.0562	14.9931	6.13876	28.8987			32.5578										62.824
	17.0562	14.9931	6.13876	28.8987			23.1319	31.6844	43.6746	38.2122			12.8016		13.7222	12.9414			30.1204	7.68428	35.8163	1.8796			24.9809	11.191	10.2099	36.7727			39.9902										40.0608
	24.9809	11.191	10.2099	36.7727			17.7416	10.7942	11.9438	24.8864			14.1217		16.95	26.9411			13.2771	3.84222	16.8545	4.75464			20.4432	4.77413	-2.94512	37.4213			40.4543										60.9632
	20.4432	4.77413	-2.94512	37.4213			20.2681	40.3389	45.9645	23.7865			19.2181	4.60204	23.0032	29.8706			28.0338	32.6411	23.2215	0.702635			35.3019	6.22484	5.34591	5.52485			60.1816										25.9319
	35.3019	6.22484	5.34591	5.52485			17.8134	28.6354	38.8476	24.882			22.777	7.52708	9.04931	23.8401			6.09401	42.7507	21.9992	11.5781			22.9101	9.74087	5.49488	13.7238			52.4254										39.8666
	22.9101	9.74087	5.49488	13.7238			30.6567	28.6255	31.5089	35.061			9.60565	4.11305	15.9999	7.93002			23.236	51.668	19.6142	20.322			27.4227	0.184783	6.51074	18.9905			81.0939										82.8545
	27.4227	0.184783	6.51074	18.9905			23.8103	26.0333	48.6139	24.6249			11.3108		14.8772	24.3588			19.1403	23.5013	8.45899	13.6629			17.4495	5.58124	6.53333	14.7656			69.6809										93.4881
	17.4495	5.58124	6.53333	14.7656			15.0754	14.0417	23.1257	59.0972			21.4274	10.1545	17.8379	17.8732			9.45638	17.9937	20.3219	9.02971			16.2846	6.76632	14.5417	14.282			43.2274										27.8367
	16.2846	6.76632	14.5417	14.282			10.4221	27.611	32.9808	14.6219			15.1378	8.38694	18.8097	19.1906			2.63898	15.3948	10.6756	8.22349			17.675	22.5391	7.94484	14.4033			41.0455										42.1276
	17.675	22.5391	7.94484	14.4033			30.6803	26.6828	21.6095	35.4407			19.9607	2.80652	27.7191	8.09478			24.9466	28.8735	30.5961	6.83597			15.2935	13.2181	36.371	19.024			37.7799										48.8025
	15.2935	13.2181	36.371	19.024			14.5825	35.077	34.7973	34.8312			9.58373	10.5613	22.3304	19.1591			31.227	15.3666	20.1912	3.73333			24.0766	20.6448	28.2285	24.8903			28.1062										44.3659
	24.0766	20.6448	28.2285	24.8903			43.3335	21.1573	30.8535	26.4074			19.298		3.51697	37.0979			47.9965	6.16854	5.48148	18.3817			23.46	21.5331	8.18516	17.3614			62.7246										26.7519
	23.46	21.5331	8.18516	17.3614			11.0652	31.5987	20.216	23.6443			18.4148	5.83744	18.4106	52.5185			18.0439	15.3504	25.1162	8.89809			20.9767	4.08195	2.71671	18.9198			31.1313										25.8735
	20.9767	4.08195	2.71671	18.9198			20.806	47.6195	25.8417	21.8629			15.1771	8.96891	17.7159	44.1626			23.2281	7.42241	8.65385	8.60727			33.1413	16.9445	13.3039	9.84885			36.643										47.3067
	33.1413	16.9445	13.3039	9.84885			26.4543	22.5073	23.2071	19.5622			9.62723	8.72108	14.4382	26.0995			27.3436	14.0551	16.6041	24.0563			28.9904	3.17817	9.79929	0.96248			31.7426										46.067
	28.9904	3.17817	9.79929	0.96248			14.603	16.835	29.2367	38.4183			13.0576	2.16641	22.5183	27.1997			25.3328	7.58747	3.32011	10.8059			24.4851	8.32888	23.3409	37.7854			19.444										40.8441
	24.4851	8.32888	23.3409	37.7854			27.936	23.373	34.5044	32.791			20.4197	4.36928	8.36322	31.9363			5.9453	4.20848	3.54278	4.86862			7.06263	1.82931	30.3245	41.4067			25.4412										30.0353
	7.06263	1.82931	30.3245	41.4067			19.9423	16.6071	28.2944	13.8322			12.4084	10.4611	23.9766	24.2721			6.78977	11.4541	-2.62963	8.77822			16.0938	19.4898	2.28409	16.9097			28.3389										51.154
	16.0938	19.4898	2.28409	16.9097			6.95284	14.4991	50.6612	36.6425			5.22948	7.39267	16.626	25.0678			17.7414	14.0932	3.54278	12.3893			11.8614	26.8833	18.6672	0.554348			32.4346										64.2768
	11.8614	26.8833	18.6672	0.554348			10.966	11.5676	39.2811	49.9116			13.5503	6.71503	15.0969	26.4534			13.0326	13.1155	-2.62963	16.3166			18.2481	6.53388	42.5838	0.724591			78.1403										66.9613
	18.2481	6.53388	42.5838	0.724591			14.9231	16.5445	36.3358	40.4713			17.725		8.78882	36.1001			18.0459	8.02618		18.128			14.7179	25.4831	23.3608	5.30534			80.8588										47.2932
	14.7179	25.4831	23.3608	5.30534			10.0244	13.5231	37.1923	43.7528			13.9413	4.24354	10.4187	32.23			6.14152	19.8359		9.39938			15.0172	21.9005	33.1993	1.53855			58.3915										13.5402
	15.0172	21.9005	33.1993	1.53855			16.4569	14.8707	33.9647	53.6673			38.5489	8.16922	8.95207	15.6005			13.8061	6.31644	22.9362	6.89068			19.6196	3.82171	23.721	4.94619			45.6614										38.9732
	19.6196	3.82171	23.721	4.94619			15.3654	15.5473	29.0465	46.4119			17.6456	1.47174	11.3262	9.28706			1.38725	33.106	18.6052	4.97192			12.1147	16.2073	25.8279	29.4201			51.4896										47.0218
	12.1147	16.2073	25.8279	29.4201			17.1735	11.4643	15.4194	69.3661			7.14879	27.5378	12.479	23.2082			3.67599	12.4082	27.5198	25.206			28.2146	5.46688	27.3345	36.3233			44.7345										51.9147
	28.2146	5.46688	27.3345	36.3233			10.6786	7.96429	27.6755	39.0556			28.9578	18.1869	17.6553	44.3607			12.9685	8.93081	-2.489	65.4256			29.3322	19.5237	39.587	2.92843			64.3301										33.2248
	29.3322	19.5237	39.587	2.92843			10.1094	5.65222	15.8735	15.4758			28.9902	8.6828	22.2903	40.697			19.4185	1.66159	20.1685	37.8117			18.0507	1.43833	11.193	45.5019			59.1835										34.2359
	18.0507	1.43833	11.193	45.5019			16.7877	15.2925	15.2363	14.8785			23.6383	10.6765	3.07617	23.7379			9.58396	4.04163	21.4401	23.3555			10.3228	1.71241	8.2421	19.4035			72.8309										30.092
	10.3228	1.71241	8.2421	19.4035			12.114	8.63263	19.968	7.71355			20.4136	8	12.3133	19.3363			38.4789	6.19604	39.6	19.9409			22.5708	12.406	22.4367	3.471			57.6092										31.9128
	22.5708	12.406	22.4367	3.471			10.7444	19.7551	31.5744	21.3566			23.1462	25.0724	16.3889	13.3382			11.7101	10.5	7.97523	13.2721			23.8586	17.1759	19.8687	16.3595			43.3274										43.9973
	23.8586	17.1759	19.8687	16.3595			5.53262	7.35079	18.9278	23.3838			19.8526	18.3371	21.612	40.3418			3.4661	1.99476	30.4987	16.6222			17.107	17.7973	5.21655	16.1134			50.9712										45.6829
	17.107	17.7973	5.21655	16.1134			7.17336	6.18291	21.4524	23.8006			6.06968	7.50748	6.41926	4.20739			60.3471	3.37571	3.50597	4.4803			15.0277	24.7753	29.4396	1.70536			52.826										42.4718
	15.0277	24.7753	29.4396	1.70536			8.28406	13.7442	14.2295	12.3705			16.237	23.1589	19.4659	14.9524			14.9054	7.07915	1.30407	25.3595			21.2288	19.2198	4.4324	9.5665			54.8263										39.0644
	21.2288	19.2198	4.4324	9.5665			5.03161	5.39904	15.6073	45.2889			17.266	14.7895	7.7272	27.2975			11.6059	1.52067	41.1724	3.22379			16.7217	-8.7766	46.8505	23.5749			46.0228										21.5809
	16.7217	-8.7766	46.8505	23.5749			10.8984	17.2566	18.6215	16.7194			20.036	5.79201	18.0928	17.2901			29.597	21.0112	20.6257	4.8833			3.40117	17.0667	18.314	0.973138			65.4042										29.5543
	3.40117	17.0667	18.314	0.973138			9.17295	18.1778	31.721	20.9529			15.3134	7.56243	10.3785	17.4961			31.9378	8.04008	11.6538	11.966			19.5258	10.7847	17.9295	3.19193			86.2068										26.7258
	19.5258	10.7847	17.9295	3.19193			15.4196	6.63856	23.1826	10.6813			5.91099	10.2165	10.3785	26.5879			41.9237	12.5693	11.5643	6.98203			9.58056	22.6647	11.4393	25.4639			103.386										33.5725
	9.58056	22.6647	11.4393	25.4639			13.847	10.4835	29.2939	21.4589			11.2364		9.34653	29.3238			2.09424	4.89438	19.216	35.8985			8.95493	13.7819	2.75928	2.68182			120.319										26.3838
	8.95493	13.7819	2.75928	2.68182			14.0004	5.35467	20.2793	21.8628			9.71836	13.4462	12.1281	45.9924			49.8465	11.8393	26.9144	5.38376			8.62581	19.1943	33.9985	15.0716			122.984										32.7631
	8.62581	19.1943	33.9985	15.0716			15.9029	11.0774	17.4379	36.3012			11.0717	4.05684	10.1191	23.992			22.9808	16.0976	18.471	12.2135			19.4817	12.4691	43.3287	5.111			80.1145										32.5827
	19.4817	12.4691	43.3287	5.111			14.6927	11.3997	20.3717	14.8095			18.9898	0.926726	6.37936	34.2247			18.4202	15.2535	22.7929	7.34222			20.6818	20.4582	33.803	8.41418			88.2676										36.0499
	20.6818	20.4582	33.803	8.41418			7.89452	6.849	19.4807	42.2815			8.7995	25.2909	18.0125	22.2366			16.2005	5.92573	4.75614	22.3162			34.082	15.025	-1.98533	11.7924			135.674										47.0595
	34.082	15.025	-1.98533	11.7924			7.53158	8.47802	19.2128	14.2413			17.639	4.60808	11.8295	36.54			7.88852	11.0629	28.5975	30.8042			16.9476	14.1241	14.0449	18.9517			119.643										44.8232
	16.9476	14.1241	14.0449	18.9517			20.1003	10.885	20.7079	13.7785			13.4334	18.5224	7.99974	22.0836			33.1844	8.64286	7.77917	11.2526			22.2351	11.1339	20.4402	1.00991			99.6721										38.4207
	22.2351	11.1339	20.4402	1.00991			18.8051	9.1623	14.3639	22.6266			17.4581	1.12062	8.86095	38.8414			24.7168	5.8534	15.61	2.12651			20.9089	8.42262	19.904	4.17627			110.541										31.4835
	20.9089	8.42262	19.904	4.17627			11.1793	7.58847	12.2199	28.7974			20.8085		18.417	30.1676			24.3194	10.2239	10.4744	6.77291			16.0449	4.1563	-1.08879	28.6992			113.539										41.7469
	16.0449	4.1563	-1.08879	28.6992			16.3186	4.03759	25.8823	23.4382			10.3888	14.7218	10.4835	27.4659			14.0028	7.66083	21.68	60.8991			13	5.15667	29.7906	13.4808			97.1797										34.3363
	13	5.15667	29.7906	13.4808			25.2036	7.88087	23.7638	24.833			16.1204	9.14929	10.4835	26.1773			21.8258	10.7464	9.20332	16.4468			28.5632	9.58004	-20.5007	14.9302			87.4188										30.4201
	28.5632	9.58004	-20.5007	14.9302			14.7002	18.1531	35.3056	5.67671			12.3214	3.92803	13.4265	50.0492			4.8661	21.0714	9.02516	15.0164			25.3205	10.5549	9.67719	7.84338			89.746										39.6412
	25.3205	10.5549	9.67719	7.84338			7.27721	2.09029	30.7704	14.4904			18.6077	10.2534	9.89915	45.9773			12.6136	4.64317	3.63036	19.3094			54.7749	6.0761	4.80319	19.9953			93.4571										49.6886
	54.7749	6.0761	4.80319	19.9953			7.93396	0.994764	8.23051	13.0795			16.6814	10.5269	15.0241	42.9088			17.5333	4.83246	4.90258	22.036			24.9445	1.15324	38.2579	26.1378			93.2635										45.7629
	24.9445	1.15324	38.2579	26.1378			15.2232	2.86726	3.01539	21.1011			11.4549	9.63314	13.0835	18.0544			13.4317	6.71593	4.46067	41.9833			23.4729	5.521	6.48213	21.3934			93.2628										36.8892
	23.4729	5.521	6.48213	21.3934			29.8166	9.38969	10.214	22.6665			15.5918	19.5268	7.69433	27.0018			37.594	12.7605	8.07314	15.9221			36.8441	17.4399	11.3826	4.48791			70.6758										36.7853
	36.8441	17.4399	11.3826	4.48791			14.1584	4.97393	11.6944	40.2386			14.7912	9.38298	7.80429	30.9813			34.6478	6.61471	10.6188	38.8436			28.1778	8.66944	9.15863	1.76038			84.4896										33.4849
	28.1778	8.66944	9.15863	1.76038			13.4651	3.7449	10.7126	35.4877			14.3529	14.3877	13.2875	27.1327			21.5946	8.02806	27.3068	3.15088			36.972	9.02017	22.2458	5.93783			87.0992										32.9365
	36.972	9.02017	22.2458	5.93783			7.70723	5.79167	11.6218	18.4248			16.0157	6.95572	16.7984	23.5568			19.6157	11.2352	6.99114	8.48429			14.5922	12.6169	15.6496	11.614			85.1098										41.5329
	14.5922	12.6169	15.6496	11.614			17.6114	5.97282	8.65697	30.8675			10.0384	11.7335	23.8447	39.4218			26.5776	16.5733	0.364402	4.13381			10.3539	5.54095	30.2827	3.08989			80.8661										33.7105
	10.3539	5.54095	30.2827	3.08989			15.3528	13.8671	7.73658	27.4058			9.9672	4.44365	14.4329	39.0233			39.7406	13.5585	6.10833	5.04223			24.5935	8.53566	17.9954	2.72921			62.7192										43.7389
	24.5935	8.53566	17.9954	2.72921			17.4085	3.23269	15.0561	28.1073			15.8415	3.2801	16.0731	25.2758			32.6183	8.891	3.39514	7.4705			18.7947	17.9175	13.0393	13.5089			55.3351										46.5268
	18.7947	17.9175	13.0393	13.5089			21.1724	3.84257	9.12675	21.9438			18.2886	5.06736	13.9309	17.9199			45.9539	9.04498	6.93	18.8956			31.2254	21.0534	38.3263	0.058794			61.4243										52.8991
	31.2254	21.0534	38.3263	0.058794			12.9608	5.35151	7.75029	20.3358			22.5285		10.5045	21.4321			12.4988	8.34789	19.2492	16.4402			18.7868	12.0177	1.4382	33.0632			76.1001										51.2845
	18.7868	12.0177	1.4382	33.0632			23.2333	11.2427	7.93194	17.7485			18.2571	10.0628	15.673	20.2229			22.4744	11.2581	26.3213	35.5367			21.1761	22.1332	28.6682	2.09059			86.8694										30.31
	21.1761	22.1332	28.6682	2.09059			17.13	13.7706	11.2234	25.4969			9.93339	3.11552	5.88885	22.2999			32.2484	18.8616	5.13869	26.0601			49.7599	12.3918	51.5885	0.756429			98.1192										26.1822
	49.7599	12.3918	51.5885	0.756429			23.9104	11.0433	6.29713	28.3551			11.1399	15.6735	31.001	16.2566			32.4608	12.9373	29	24.1196			23.7753	6.47678	60.0988	20.4498			81.6467										23.6751
	23.7753	6.47678	60.0988	20.4498			20.943	3.77226	10.272	25.7114			11.3163	6.20408	14.5664	47.3685			16.2991	10.5875	24.8791	45.5257			39.7693	15.1342	38.6345	7.37234			91.7766										32.1909
	39.7693	15.1342	38.6345	7.37234			14.6309	5.6398	20.2418	29.7218			13.0157	11.8458	15.5231	18.973			24.0651	7.44692	5.64726	11.5296			25.7395	39.9484	31.3483	5.60468			91.4309										36.0329
	25.7395	39.9484	31.3483	5.60468			12.6181	5.09194	20.8194	77.013			10.517	8.21923	11.5474	21.191			39.9164	3.63741	2.14402	20.8658			27.485	21.7127	47.0543	6.88811			62.5831										47.9981
	27.485	21.7127	47.0543	6.88811			11.1462	2.1634	16.5548	25.2471			10.5389	8.99038	10.1056	19.5024			40.7177	2.95857	-1.00761	6.78334			42.3977	14.9889	65.8315	2.41923			50.8927										28.4557
	42.3977	14.9889	65.8315	2.41923			15.4133	4.64753	10.1036	32.8526			11.3517	8.09996	14.1957	28.8257			15.2153	4.01158	3.58322	38.9549			50.9205	6.63636	20.6334	7.49649			57.9325										29.5149
	50.9205	6.63636	20.6334	7.49649			8.57885	8.97742	15.7282	3.65955			17.1317	8.39977	10.5027	56.0906			15.3535	5.04558	1.5552	18.1345			24.671	17.8465	-1.57228	5.50958			79.8935										33.1728
	24.671	17.8465	-1.57228	5.50958			11.449	11.5127	9.53731	26.6033			13.2032	6.1466	9.53314	48.6203			35.6249	7.1618	17.8606	2.25296			29.1845	8.67829	40.5955	15.2001			94.2323										24.1045
	29.1845	8.67829	40.5955	15.2001			12.9627	4.85549	37.38	24.3895			18.5771	5.37034	18.2817	53.0069			36.0787	7.98573	10.5729	2.40949			23.1032	2.09262	7.7093	6.57967			37.6147										26.7897
	23.1032	2.09262	7.7093	6.57967			12.8496	7.61249	47.7685	33.7551			28.1674	8.12844	1.32321	41.1011			31.0657	9.36257	23.9115	9.91099			0.777525	9.80124	18.1547	7.99976			62.014										25.0304
	0.777525	9.80124	18.1547	7.99976			10.6003	10.3321	30.7037	28.6593			8.83378	7.22091	5.75416	52.0304			19.9695	16.7513	18.1416	6.9798			18.435	23.6519	5.93333	11.9216			52.5974										42.8836
	18.435	23.6519	5.93333	11.9216			8.05769	17.1943	25.0605	20.0525			21.803	2.32645	14.7578	34.0841			20.8609	16.6101	15.1429	17.1938			18.7166	19.3942	34.0977	5.85371			42.0705										52.4082
	18.7166	19.3942	34.0977	5.85371			8.58461	5.14831	20.6535	16.4579			16.9424	7.07421	25.1687	10.2515			6.92884	4.98929	19.106	3.49575			13.1545	14.9075	41.7794	21.4382			36.7263										24.7876
	13.1545	14.9075	41.7794	21.4382			18.871	4.16479	27.5663	25.896			18.5226	3.98673	11.6162	35.0062			32.2527	12.7716	16.6446	4.5892			20.7377	-4.51932	15.0046	7.23432			63.4226										30.1024
	20.7377	-4.51932	15.0046	7.23432			17.796	12.3024	16.3927	24.0019			25.783		7.65101	21.4332			26.8808	13.4126	12.1572	13.8921			14.9993	10.1364	38.5812	9.02641			72.0586										21.2286
	14.9993	10.1364	38.5812	9.02641			19.4285	4.93915	17.0389	13.9064			14.8848	2.8693	5.5206	27.5096			20.2487	7.48626	14.6291	50.4284			34.9957	5.57393	23.0382	4.95428			82.4715										17.7636
	34.9957	5.57393	23.0382	4.95428			13.5659	5.26871	23.4745	29.9405			10.7461	5.51412	12.4869	39.4874			55.0065	10.6721	21.0033	57.4461			28.4886	4.21077	-4.44944	9.13926			53.8569										21.1998
	28.4886	4.21077	-4.44944	9.13926			10.6698	5.77812	23.5783	33.0114			14.0782	3.03101		31.4204			49.1429	20.2466	20.3894	30.6238			11.3267	13.623	7.59372	11.3499			56.4024										23.9137
	11.3267	13.623	7.59372	11.3499			14.0526	2.96533	26.0948	26.2911			9.56122	1.16091	8.06935	24.1105			39.9284	1.76395	8.6162	5.03321			25.4235	7.02564	9.15184	10.1278			56.0358										33.3267
	25.4235	7.02564	9.15184	10.1278			12.7729	10.5275	15.453	26.6143			5.12451	7.33869	10.248	38.4961			22.201	9.3961	21.9604	9.32458			10.799	17.4461	19.8971	17.5784			75.2582										36.8872
	10.799	17.4461	19.8971	17.5784			13.5179	7.15306	14.78	23.2195			12.1691	9.72394	16.3961	21.4465			40.4346	15.9235	0.332689	4.89107			16.9529	12.972	13.5785	9.22936			96.1421										26.5863
	16.9529	12.972	13.5785	9.22936			11.1846	5.594	35.0867	25.4247			20.4377		9.90875	47.9553			47.1803	6.12427	6.34292	27.4651			36.7264	2.93593	8.52843	13.8091			37.8566										28.2173
	36.7264	2.93593	8.52843	13.8091			14.7045	6.56031	15.5679	19.4745			22.2747	8.94252	9.10526	25.829			36.2655	2.48425	8.10089	3.13782			27.8409	6.23097	17.3987	1.80038			48.1422										17.7235
	27.8409	6.23097	17.3987	1.80038			15.4332	5.36162	10.5489	18.1232			34.8208	1.97619	8.84043	26.4589			5.76206	8.13136	1.35534	3.13782			15.1811	11.7743	28.4758	8.41404			45.321										32.7031
	15.1811	11.7743	28.4758	8.41404			17.5776	7.83036	17.5547	1.88552			20.1989	0.310881	12.8435	30.0767			22.845	15.8132	33.3349	7.23259			22.0115	19.2148	56.0387	19.8502			51.4604										37.5644
	22.0115	19.2148	56.0387	19.8502			10.3234	6.89388	22.1633	24.8387			13.6425	2.46602	14.2377	64.207			13.5343	11.0841	8.44294	8.17258			14.2507	12.351	24.8909	18.6427			41.5924										18.5289
	14.2507	12.351	24.8909	18.6427			14.0846	4.16918	13.1989	22.8714			16.0845	15.1566	16.1418	21.2022			37.6046	8.4349	17.2921	2.83517			24.1714	14.6439	21.5144	12.1097			35.6683										19.804
	24.1714	14.6439	21.5144	12.1097			12.4974	3.52698	17.2918	15.3918			22.2208	4.51827	10.1915	79.7297			25.8146	10.0712	42.2629	11.8252			37.5247	19.3557	38.941	13.4382			46.4937										17.3725
	37.5247	19.3557	38.941	13.4382			17.0748	7.74257	18.4448	6.00637			22.4079	9.49366	18.5725	41.4458			26.42	17.4583	0.41971	5.7387			12.7527	-0.04889	11.8421	3.32737			43.7785										20.8477
	12.7527	-0.04889	11.8421	3.32737			13.3312	1.84805	16.2057	1.4839			14.9502		14.172	39.9278			21.9903	17.8059	14.9054	2.64872			28.5219	4.67273	7.23121	22.9515			97.7479										15.2863
	28.5219	4.67273	7.23121	22.9515			11.8615	6.30921	9.70602	24.8354			14.2554	7.93781	15.8772	45.5234			22.4009	9.74392	28.4426	3.94681			17.3123	8.72483	46.0436	2.7386			87.4176										11.5087
	17.3123	8.72483	46.0436	2.7386			11.4566	6.35931	9.57401	42.4142			24.6	15.3481	10.8415	35.3879			21.0484	11.3936	18.1412	2.60885			29.6462	13.769	30.9698	5.52988			119.417										26.7693
	29.6462	13.769	30.9698	5.52988			16.3062	9.29592	8.38574	17.4655			14.4611	10.7368	10.2042	36.0903			41.7129	6.91326	24.2266	3.92686			24.8988	1.56144	31.5832	19.2261			122.05										23.4944
	24.8988	1.56144	31.5832	19.2261			16.3657	6.16799	16.5421	6.09873			11.375	3.24679	7.76534	9.66798			52.9697	12.2362	7.79397	9.85991			29.6675	7.14222	-1.58277	13.9747			70.908										53.8929
	29.6675	7.14222	-1.58277	13.9747			9.41895	7.54338	15.0066	28.1878			14.8463	9.65587	16.9246	17.2347			14.8685	9.57513	15.7729	10.2003			22.0233	12.6067	28.9412	0.351581			80.3754										47.4254
	22.0233	12.6067	28.9412	0.351581			10.5139	8.30376	4.08239	28.678			20.1166	2.3282	6.90137	28.4929			8.4949	17.0995	55.7234	2.507			21.7155	3.12683	4.58376	7.11101			58.5773										62.9437
	21.7155	3.12683	4.58376	7.11101			12.0212	5.38607	7.75688	26.9681			11.9985	7.77153	7.74484	22.6287			22.8056	4.97712	25.1741	27.5791			20.615	11.9147	48.2283	11.0201			75.4732										74.4826
	20.615	11.9147	48.2283	11.0201			21.0837	6.75923	11.0305	27.5916			12.4764	0.651766	8.22288	24.2322			15.4844	14.4266	12.6071	13.3238			22.9371	15.4644	14.6695	14.1779			104.266										34.5127
	22.9371	15.4644	14.6695	14.1779			15.847	8.12536	18.1881	28.3504			12.6385	1.28796	4.15522	18.7266			25.6287	23.8221	30.1872	17.7036			20.4977	18.8209	17.9551	2.77778			91.7537										36.5713
	20.4977	18.8209	17.9551	2.77778			9.94643	7.64991	13.6421	9.1119			12.0241		13.0566	25.1378			9.05189	6.44909	27.1494	19.9836			19.7372	13.3894	19.7486	13.146			90.632										29.9203
	19.7372	13.3894	19.7486	13.146			9.03008	10.257	14.7755	26.087			19.1329	12.9657	9.81345	29.236			20.1816	0.387574	9.96051	8.82339			16.6825	17.5438	3.7092	14.2125			93.6265										34.9851
	16.6825	17.5438	3.7092	14.2125			19.2744	10.334	20.9738	21.0765			17.2143		8.79767	43.9333			19.9192	9.01668	18.4926	21.8987			14.6463	16.3335	16.0351	2.19078			86.0694										37.1653
	14.6463	16.3335	16.0351	2.19078			13.0118	9.55612	8.24841	7.04964			26.1158	12.2178	9.75	36.0119			21.8056	14.8112	1.51306	21.0746			30	16.6359	37.5387	6.07778			72.4984										36.1173
	30	16.6359	37.5387	6.07778			17.9764	10.1845	7.31657	7.04964			9.50209	2.98446	20.7091	52.3726			59.6852	20.1772	4.03388	8.73913			21.4957	16.644	22.2928	2.35776			75.0834										49.5108
	21.4957	16.644	22.2928	2.35776			17.8907	5.92086	7.52891	16.7863			23.9357	4.49466	8.33333	19.8204			1.9898	13.6715	3.14133	5.51332			21.11	13.3211	41.8971	7.27765			60.6971										51.5971
	21.11	13.3211	41.8971	7.27765			17.0249	6.51832	2.71612	16.9148			29.0513	8.6584	9.96715	55.2296			33.0011	12.3037	15.13	31.9379			20.8109	6.0136	9.60517	14.3766													31.5892
	20.8109	6.0136	9.60517	14.3766			14.4565	11.601	3.77878	3.54998			19.2947	9.55695	13.9907	21.1712			47.801	8.67357	17.4894	11.5395			25.1006	14.8146	35.8314	3.51523													36.3567
	25.1006	14.8146	35.8314	3.51523			5.98576	15.4626	3.55892	35.5348			8.91564	4.50259	13.3229	32.7168			48.6974	11.0519	21.89	27.6953			15.7204	9.04792		0.257323													32.84
	15.7204	9.04792		0.257323			10.3361	15.1775	6.12632	18.9598			23.5299	4.33328	9.80234	29.2472			42.1167	20.6135	12.9332	7.59035			14.1209	1.03646		4.3819													24.8599
	14.1209	1.03646		4.3819			12.3394	4.0511	7.42683	12.3043			26.1657	13.8225	12.4572	29.6864			19.1841	14.6037	42.1995	21.2139			13.3233	0.392924		5.46011													31.4309
	13.3233	0.392924		5.46011			13.6333	10.1913	6.34808	23.4415			17.203	8.14976	17.6733	32.221			37.3438	13.1452	2.84817	5.43182			24.4393	1.12634		2.1462													12.7931
	24.4393	1.12634		2.1462			15.9228	3.6054	8.76272	24.1499			9.06713		10.4086	23.9591			34.4304	7.35568	15.71	15.1382			21.8192	0.375		1.13483													52.6968
	21.8192	0.375		1.13483			14.1178	6.29317	2.13854	12.6083			10.5104	15.0618	11.3544	24.2285			35.4338	10.0582	6.24108	12.5745			25.0232	21.9969		20.0259													71.9038
	25.0232	21.9969		20.0259			10.0889	6.38033	4.97844	18.7118			9.26649	8.20764	9.47416	22.5205			19.6343	5.72247	20.6364	13.8673			29.2472	21.0665		0.765705													42.8593
	29.2472	21.0665		0.765705			6.12245	2.6868	38.6214	38.1036			23.3072	7.53368	8.08298	11.7286			18.0488	3.59212	6.27228	19.8191			23.5281	13.2624		19.0824													39.3126
	23.5281	13.2624		19.0824			20.6654	7.25746	29.391	19.8562			10.7443	9.51142	4.98264	23.5125			47.3363	7.84983	4.95288	15.547			36.6595	15.6685		25.8775													80.5759
	36.6595	15.6685		25.8775			16.5587	5.698	29.4077	19.0006			3.87274	4.89286	9.98119	23.0066			14.5803	3.8354	16.0178	27.623			29.1544	11.9674		20.7841													115.276
	29.1544	11.9674		20.7841			19.1675	7.19847	48.3709	14.7063			12.8324	7.10862	20.3844	36.5629			52.6574	4.9913	10.4365	10.9214			28.2805	24.5167		5.43433													70.0217
	28.2805	24.5167		5.43433			13.4305	12.8248	33.8978	7.71341			16.4659	8.47711	19.5946	26.3583			51.0561	17.6494	10.5619	11.4406			39.448	12.25		2.55303													72.7261
	39.448	12.25		2.55303			15.5352	5.47464	31.6102	15.3881			18.1165	6.97324	18.2044				21.0453	10.2598	5.41837	10.1113			15.693	9.92707		8.26844													118.247
	15.693	9.92707		8.26844			16.3198	5.63058	37.9949	12.9939			9.91488		13.1891	42.8462			25.039	4.86788	3.56767	4.75544			24.3303	13.8418		21.2021													120.388
	24.3303	13.8418		21.2021			8.88918	11.9873	56.4649	12.9129			18.796		6.79836	49.7523			58.3349	13.0648	-1.46154	2.06857			33.2894	9.24548		26.7051													56.3474
	33.2894	9.24548		26.7051			15.1013	7.17223	43.2534	20.4561			12.7021	2.62309	12.2179	15.1348			39.127	2.83628	0.410256	4.90629			46.1458	24.3855		4.09678													85.976
	46.1458	24.3855		4.09678			12.9067	6.00075	43.0427	17.184			28.4179	7.32892	16.0729	15.1461			45.3621	4.86562	0.03822	9.08823			27.6659	13.852		0.94724													70.5188
	27.6659	13.852		0.94724			14.8001	7.30215	44.7398	18.831			19.0537	1.90304	15.9167	46.5709			50.5446	4.00378	13.5528	9.77539			27.7978	25.9234		1.60674													70.0547
	27.7978	25.9234		1.60674			13.2614	22.2267	33.9647	17.9653			17.5713	0.928228	14.3773	35.9595			48.6032	8.19951	16.9067	2.7259			20.7055	24.3552		0.293495													93.3245
	20.7055	24.3552		0.293495			14.0718	14.5223	29.0465	17.5783			8.29866	8.08632	15.3	44.5192			24.9722	9.13134	6.3986	9.63792			26.0803	13.8497		1.83998													106.195
	26.0803	13.8497		1.83998			8.62797	5.03061	15.4194	20.4231			16.3976	1.90798		39.6292			50.9336	5.30102	18.2898	8.10524			27.5167	20.2265		18.5314													78.2561
	27.5167	20.2265		18.5314			17.8855	8.65459	34.8404	25.4927			17.5918	2.23618	4.29486	29.9659			38.9797	2.79465	7.2551	1.55997			0.867105	27.8693		4.75556													70.6803
	0.867105	27.8693		4.75556			19.1432	3.64234	28.9145	18.9436			7.29329	7.9628	16.3278	0.326306			33.7345	6.46678	5.05587	7.68034			24.3738	16.1636		1.37419													41.5537
	24.3738	16.1636		1.37419			8.22867	21.9221	21.8619	19.3532			7.48263	0.909792	18.2649	18.3957			37.9682	14.453	20.0026	11.8244			21.6623	14.7186		12.464													65.3155
	21.6623	14.7186		12.464			11.3505	6.17376	21.1905	27.0909			22.4213	12.697	8.86667	16.4504			17.2836	5.32546	3.34031	22.1626			23.0463	18.9571		7.69982													49.3805
	23.0463	18.9571		7.69982			16.3215	25.143	39.8539	20.6686			22.0356	5.48469	3.07729	29.8618			51.6373	10.6946	5.26164	5.19653			22.2276	18.3852		23.8616													83.6855
	22.2276	18.3852		23.8616			13.5696	9.48034	30.3631	22.1507			15.1664	1.83383	28.3146	33.4451			41.2946	4.28195	4.13326	2.86007			19.9362	10.9271		8.05639													25.517
	19.9362	10.9271		8.05639			15.5468	9.67721	28.3	19.8273			22.1263	1.0249	20.7046	23.5261			38.4294	10.3135	25.8177	6.4655			28.0408	46.5931		12.1921													44.6786
	28.0408	46.5931		12.1921			14.3893	21.0282	39.8625	19.2572			19.8057		14.9407	35.1667			38.9049	13.7496	28.6842	15.4753			19.227	16.519		5.63333													33.3503
	19.227	16.519		5.63333			16.0058	13.9424	22.0737	21.8871			34.178	3.3886	15.4085	32.7198			43.3431	0.635043	39.0899	2.8433			10.2435	35.375															52.2086
	10.2435	35.375					9.31633	18.9638	3.86622	23.8697			12.5781	4.41152	10.0404	34.9529			43.7579	3.45134	6.64525	2.66215			18.1742	20.0892															43.0279
	18.1742	20.0892					15.6012	9.13823	13.555	20.6405			13.8901	4.11268	18.9017	26.7004			28.5181	4.09037	0.622449	10.5769			21.2207	35.4686															22.1944
	21.2207	35.4686					8.49038	0.909632	81.1202	15.8019			22.5696		14.5004	27.3493			45.8423	1.24754	-3.5641	3.86067			23.8461	61.2717															38.86
	23.8461	61.2717					10.4862	10.7107	18.8438	20.9335			16.6484	2.9119	16.4849	11.3244			13.5385	13.9564	0.024876	10.2697			23.6941	13.1947															33.7344
	23.6941	13.1947					12.4418	3.13692	15.0252	9.62006			15.2419	3.35568	14.6862	18.063			15.9059	4.86957	30.1407	3.87488			40.322	25.158															79.7108
	40.322	25.158					8.40124	7.11578	33.5126	0.075496			22.8988	6.39127	15.1843	21.6231			46.9579	11.4645	14.1435	6.02722			21.0281	21.9551															56.9001
	21.0281	21.9551					4.43513	15.6829	22.7743	16.2556			18.2616	2.46255	19.6419	84.9634			38.0905	11.6418	3.17471	2.77479			21.893	28.9034															54.8958
	21.893	28.9034					7.50426	15.9122	15.916	21.3906			7.49741	0.452128	28.7933	11.9252			64.8366	10.343	15.5904	1.58427			42.9023	13.8352															21.216
	42.9023	13.8352					5.08275	3.86596	34.9219	11.9275			20.0333		8.70628	26.017			9.35977	3.68577	14.3495	0.99883			28.4325	30.1892															52.8833
	28.4325	30.1892					7	9.99589	38.2762	1.94168			24.3384	1.96737	9.85414	-1.73187			23.5179	15.3873	19.8296	4.18801			32.3061	21.8849															41.1057
	32.3061	21.8849					3.56904	9.57443	23.4538	16.9309			15.9418	3.82323	24.4298	-5.45455			19.6693	8.03198	34.6283	16.8948			14.9581	17.6292															46.1823
	14.9581	17.6292					4.90052	2.58977	26.4621	2.22369			3.72972	14.7563	16.9119	42.2228			63.5825	7.6573	35.0574	2.71146			25.7008	20.6929															41.6697
	25.7008	20.6929					8.19235	16.8128	32.8819	8.14633			15.0411	8.66943	11.8166	41.0583			30.6996	19.3247	62.4211	5.70585			34.094	34.9174															29.7559
	34.094	34.9174					7.02258	16.3279	17.7552	14.6228			23.0724	3.91529	14.8062	17.841			26.113	12.3728	22.7793	14.5991			35.8021	13.9523															67.2987
	35.8021	13.9523					4.22992	11.8034	15.7778	12.9552			27.064	3.86577	13.1856	23.4976			19.8135	1.47634	32.3586	3.07754			27.6076	27.6501															77.0715
	27.6076	27.6501					7.20219	10.3115	26.861	17.2431			13.7355		15.9995	24.5641			17.3424	2.66804	26.6262	38.2395			35.1841	30.4911															61.7015
	35.1841	30.4911					5.44467	14.5557	25.4318	18.1451			24.3922	4.23785	10.0666	9.85993			34.7251	6.62679	16.1344				19.2962	43.2717															49.6161
	19.2962	43.2717					7.32653	32.2469	19.8417	13.2054			23.0929	6.20835		28.0634			28.3576	12.778	30.3046				19.4716	11.4452															44.7976
	19.4716	11.4452					6.81592	22.1031	17.3363	7.21637			19.3615	6.74011		15.1611			33.8577	9.52123	29.2613				14.5997	44.521															67.6158
	14.5997	44.521					5.65943	21.0868	13.0962	8.19923			12.9388	10.6796		8.56257			9.19384	19.2276	23.7182				22.4982	29.2022															45.5924
	22.4982	29.2022					6.81152	21.9055	18.8539	14.159			12.2766	13.83		39.2456			25.6757	14.3077	22.3928				28.9	32.0958															57.1177
	28.9	32.0958					28.3932	8.5627	30.9504	20.5682			19.8154	12.3813		19.0638			16.992	11.6489	25.9796				35.2933	24.1277															42.3932
	35.2933	24.1277					40.9969	18.4961	35.2707	0.518817			26.1712	11.7121		27.9094			35.2794	8.05207	31.3903				17.7843	24.4642															60.9107
	17.7843	24.4642					34.3775	3.93651	31.1021	8.86042			36.4828	8.8031		46.3146			23.3178	4.54628	14.7831				23.1246	12.3177															58.9595
	23.1246	12.3177					48.1545	19.0192	33.6006	25.1011			11.3761	8.0837		35.2538			24.3032	8.88791	21.8868				24.9236	25.728															43.1275
	24.9236	25.728					65.7521	6.99933	17.3746	9.68478			10.6071	9.15516		42.2671			16.8691	9.51501	7.5838				36.6294	27.1364															37.9798
	36.6294	27.1364					64.797	6.23414	36.6201	18.6211			20.6553	5.27889		48.7466			3.99481	4.55744	7.43143				60.1342	31.605															40.3361
	60.1342	31.605					70.065	6.99534	19.9903	23.8955			16.047	3.87562		36.017			23.1355	8.42943	1.75834				37.9366	29.936															41.5261
	37.9366	29.936					63.672	11.4811	34.1113	1.47838			29.5948	14.7861		33.0406			26.5523	14.3781	6.15589				43.3128	38.9053															48.4301
	43.3128	38.9053					46.0457	9.18904	14.4121	1.95614			11.9529	8.82143		37.132			9.25834	11.1267	22.7297				14.6785	12.2222															51.3259
	14.6785	12.2222					50.489	19.8367	28.2022	9.2677			15.8263	2.86973		29.3914			37.7708	7.10204	2.72454				20.341	22.4529															44.2219
	20.341	22.4529					83.2817	23.2874	16.6965	20.4093			11.5695	2.72253		29.6188			40.0763	23.4473	1.16424				34.1793	16.5383															38.2427
	34.1793	16.5383					42.4924	13.8552	9.1573	0.517292			9.51531	13.9223		35.484			53.8526	12.0956	6.80088				32.6031	20.6869															44.2219
	32.6031	20.6869					59.6831	6.2015	28.6025	9.90234			26.6223	2.97755		2.77629			17.3515	7.76839	11.9952				24.0902	25.4924															38.2427
	24.0902	25.4924					81.5763	9.51093	14.6623	21.4298			15.0272			2.90501			13.7068	9.01621	18.4227				18.7061	22.432															48.9831
	18.7061	22.432					44.6373	3.46726	6.85513	13.9087			17.3434	0.838337		26.2743			32.2018	5.55068	21.2931				37.8397	18.1417															40.4182
	37.8397	18.1417					58.5537	21.8871	8.77844	13.7969			13.6506	12.1036		51.9579			26.6922	11.7069	4.38776				25.0504	13.8878
	25.0504	13.8878					58.2444	16.8645	12.2482				18.8389			10.0003			23.5686	8.21438	24.134					21.3957
	0	21.3957					21.9236	3.48953	22.0667				16.2552	11.2637		22.4123			15.8045	6.8226	5.66216
	0						52.0396	9.94388	18.8278				22.1627	11.3996		17.494			42.3689	10.4286	4.25713
	0						35.9815	5.34505	16.8703				18.2246	12.4707		33.1489			41.4537	4.77929	4.79528
	0						31.5589	14.656	29.7776				12.3954	10.7912		12.0434			21.806	13.6474	-0.23968
	0						76.0677		38.7235				9.14358	1.76204		14.7139			27.5975		-0.04354
	0						51.9518		32.6772				16.0259	12.4103		19.0985			12.4146		3.35867
	0						65.7985		21.3742				12.1264			18.2404			23.4792		13.4421
	0						53.654		39.4416				9.94787	10.0951					26.0023		10.7848
	0						54.1927		26.3503				21.6901	10.246		15.6928			56.7475		18.7907
	0						47.8558		29.4646				15.9573	7.9648		14.6556			47.2021		35.0811
	0						51.7887		20.8912				16.8031	16.1851		22.0968			31.9231		14.5735
	0						64.7866		23.0473				34.6114			27.0708			17.1764		17.0141
	0						54.2518		10.2545				45.7518	15.3042		22.2938			33.9569		43.5708
	0						46.17		16.5536				29.3748			15.5429			50.8103		25.9976
	0						87.1233		10.8237				39.4225	10.2242		26.4943			45.9197		15.1621
	0						92.9591		30.2076				36.3934	9.91099		18.4887			35.3243		38.0226
	0						37.5262		11.7405				49.0961	12.5153		25.5232			18.7195		32.0395
	0						42.2496		7.12067				21.1967			23.7981			33.3153		12.4196
	0						41.6167		19.0804				38.4674	0.979675		18.9459			68.0185		16.8163
	0						50.348		3.67935				24.6648	9.69352		25.3475			32.4577		29.0022
	0						36.9188		26.7766				39.6459	21.604		26.5598			22.2357		11.0014
	0						61.0239		49.0172				36.9428			22.8934			57.0058		41.0289
	0						65.9943		25.9348				26.7642			8.81256			24.9063		3.87245
	0						48.3495		36.1683				35.1576	16.5037		13.6159			20.2351		24.2266
	0						70.0036		29.4183				40.6768	6.29159		17.3489			62.6921		7.79397
	0						60.1678		18.7188				24.1014	17.0607		22.8464			48.9748		15.7729
	0						56.3702						27.4882	5.54833		40.2766			40.0031
							43.5407						34.0934	1.13265		31.3944			32.2414
							43.7392						52.6064	6.80645		4.27209			24.459
							45.7556						40.6585	11.6737					35.5662
							41.7419						39.1785	6.1661					21.5916
							27.0437						41.6778	5.44898					11.1556
							23.7447						54.9616	18.9926					15.7651
							37.8764						34.4719						25.461
							76.6873						57.9171	2.157					17.7107
							72.6136						46.3511	5.22792					46.8349
							64.7609						6.98865	6.66326					18.9194
							59.0405						30.2434	12.0837					6.97217
							30.2022						33.3507	0.169043					15.6813
							67.4117						14.7579	2.39077					19.9559
							50.5178						32.0336	22.0995					12.6872
							57.3189						41.3723	8.48738					28.6324
							40.896						49.5958	0.953323					34.4801
							45.002						45.8627	3.25439					8.83011
							34.8845						49.1669	9.81546					36.1136
							38.9911						28.2175	9.76929					31.9271
							29.5778						36.408	5.82917					23.9303
							48.4727						49.8827	0.369518					21.3089
							44.7129						36.669	6.46366					24.355
							38.6208						33.7803						25.8556
							68.6379						26.337	11.2704					17.7487
							59.107						17.3117						19.7904
							39.9091						30.4733						15.4361
							45.2546						25.0398	2.52226					22.7753
							62.6591						40.1962						32.6228
							52.1885						30.1583						28.3182
							59.9695						30.3472	4.50804					22.4139
							87.1305						27.4194	13.1806					13.4071
							95.1984						23.5788	4.8291					4.30337
							102.012						39.779	5.55585					24.8733
							107.988						27.6149						15.9651
							98.4419						17.2153						14.2652
							63.3651						49.6067	8.19898					24.6416
							99.8238						16.3807	0.838194					38.9715
							100.748						32.2447	3.827					24.7102
							86.0789						42.2198	14.8123					7.00411
							97.4643						24.875	0.927021					7.52222
							51.6402						27.4489	12.6566					23.0553
							29.4347						40.707	5.70049					6.47591
							55.5777						23.1592	2.94388					8.70631
							182.601						21.7516	9.46009					37.1889
							74.1499						17.2315	1.17337					41.9551
							93.5027						35.8598	7.77041					34.5114
							71.4365						43.1755	8.25247					24.7331
							84.5995						43.2715	8.76684					32.7727
							100.291						32.3205	1.99033					31.2104
							88.4584						32.0585	11.2846					15.7552
							68.149						19.7753	0.924153					17.9192
							94.9747						21.8092						19.4468
							76.2167						19.3508	8.72021					38.8622
							65.1274						11.8887	9.61972					23.165
							55.6795						37.1953	1.14469					27.6115
							84.5498						18.1662	6.62694					19.7673
							64.4276						15.2159						13.9205
							74.7413						30.3768	15.7645					7.97872
							86.8082						54.5717	0.885213					8.58762
							81.9114						26.059	2.03141					6.07865
							67.6032						35.1707	1.27442					9.75206
							86.8778						30.4091	7.87094					5.62257
							70.8885						25.1296	15.6625					9.11977
							78.1382						34.0485						8.29521
							99.0882						14.7757						2.48559
							67.9148						33.1736						20.2077
							87.7161						38.8835						5.50778
							73.0199						40.5678						10.6517
							82.5786						36.4567						12.3159
							63.5803						46.882						9.80045
							92.0408						56.9121						8.2253
							48.7698						39.5847						15.6839
							35.6887						22.2663						12.8201
							46.7347						26.8734						2.09691
							98.9343						45.1546						6.37826
							57.6264						20.3689						10.1714
							44.2447						29.5347						24.4397
							82.4134						24.9735						36.8969
							70.0319						32.8428						23.6067
							39.0946						21.9258						13.5444
							54.9558						43.1173						2.58788
							68.3086						19.8389						15.0109
							78.0816						44.1574						12.1555
							40.9703						25.1019						13.8764
							44.7117						43.6757						26.3469
							89.3785						23.8368						13.8432
							91.6703						29.7522						19.6364
							20.3523						27.3778						38.2181
							27.8229						36.6536						17.8013
							6.18783						40.8367						18.9546
							19.8838						33.8073						13.4629
							43.8672						20.0297						49.1337
							34.4462						14.2994						49.33
							37.9995						32.5213						21.2908
							28.4826						24.3789						14.4081
							29.5816						40.2151						26.997
							19.7986						38.3549						30.9248
							30.9738						21.0514						28.9886
							42.6189						18.3662						27.8522
							22.9882						38.2063						23.4508
							29.9409						51.2442						13.2038
							24.1961						46.3385						26.1075
							27.6933						32.2809						46.8632
							36.1151						44.3035						28.353
							52.4233						61.6246						33.3992
							19.3391						38.3404						24.1386
							26.2015						36.1118						7.05928
							21.743						39.2601						21.8876
							28.685						26.2533						29.7569
							19.0757						42.0131						18.8933
							11.6963						25.0753						28.4567
							27.8499						32.6664						35.3703
							17.5569						25.9058						23.3147
							17.1305						25.6566						11.0007
							20.9385						56.1225						23.3807
							20.6407						36.418						7.34063
							17.2583						22.6383						34.4996
							27.6619						39.0582						32.8554
							7.40838						50.6447						14.9579
							17.1745						26.4414						16.4536
							9.6183						40.1879						14.0342
							10.8124						22.7188						28.8239
							13.1815						30.6909						27.3436
							24.1385						31.534						25.3328
							21.8572						37.5283						5.9453
							50.9793						40.5493						6.78977
							43.2563						15.215						17.7414
							59.7139						40.1089						13.0326
							47.879						39.6889						18.0459
							41.8831						48.5411						6.14152
							35.7954						40.6081						13.8061
							39.5365						37.9119						1.38725
							46.3199						29.6905						3.67599
							34.5972						50.382						12.9685
							46.6244						39.4021						19.4185
							27.3763						44.726						9.58396
							28.4845						39.4143						38.4789
							22.3172						33.6692						11.7101
							48.871						50.4005						3.4661
							34.3941						39.5089						60.3471
							46.3515						48.3278						14.9054
							24.4719						36.051						11.6059
							26.0412						59.9213						29.597
							20.6411						34.4937						31.9378
							26.8343						42.6065						41.9237
							31.7314						37.7841						2.09424
							28.4203						47.0245						49.8465
							20.2752						19.178						22.9808
							23.4228						42.5215						18.4202
							31.4783						17.6159						16.2005
							57.2857						23.3622						7.88852
							36.3945						23.3492						33.1844
							62.4744						32.6049						24.7168
							54.6249						33.5273						24.3194
							69.9525						34.3552						14.0028
							48.1095						50.3318						21.8258
							39.1645						32.1151						4.8661
							43.3907						20.1808						12.6136
							38.093						20.3253						17.5333
							35.2088						27.507						13.4317
							54.5325						41.8865						37.594
							46.687						22.2751						34.6478
							48.2454						22.3338						21.5946
							54.6183						36.7197						19.6157
							66.6724						33.8116						26.5776
							41.5486						25.737						39.7406
							53.4077						32.5626						32.6183
							56.0877						52.0491						45.9539
							57.3935						47.727						12.4988
							64.9338						33.3567						22.4744
							34.5312						30.8298						32.2484
							27.3265						19.7998						32.4608
							15.7706						21.8018						16.2991
							17.1149						31.0715						24.0651
							23.6334						31.0428						39.9164
							31.1691						34.8977						40.7177
							37.8138						44.5056						15.2153
							32.6487						16.5109						15.3535
							43.3211						24.0161						35.6249
							38.2376						37.7442						36.0787
							38.9847						32.0215						31.0657
							36.8131						37.4634						19.9695
							44.8367						34.5934						20.8609
							51.6833						43.4						6.92884
							51.5107						25.8889						32.2527
							18.6019						20.4214						26.8808
							53.9139						38.8205						20.2487
							28.7763						23.343						55.0065
							34.8908						41.5167						49.1429
							11.2174						39.9921						39.9284
							34.2674						45.7199						22.201
							46.237						28.3649						40.4346
							33.5958						19.1953						47.1803
							76.7158						39.0824						36.2655
							77.5153						15.0891						5.76206
							75.437						16.9356						22.845
							21.2638						25.9219						13.5343
							25.5667						23.6592						37.6046
							20.2834						40.1587						25.8146
							23.7263						39.3216						26.42
							30.776						20.3409						21.9903
							32.2009						34.6324						22.4009
							28.459						43.1351						21.0484
							29.1879						45.996						41.7129
							40.3992						33.2118						52.9697
							20.1229						33.7482						14.8685
							25.6251						29.3097						8.4949
							32.4668						22.5056						22.8056
							38.3411						24.6677						15.4844
							51.3627						37.7597						25.6287
							20.6545						37.7011						9.05189
							27.9618						61.7111						20.1816
							36.7783						40.964						19.9192
							23.5131						40.1753						21.8056
							27.4927						10.2629						59.6852
							34.3365						28.5901						1.9898
							37.0549						30.5707						33.0011
							35.2785						43.3547						47.801
							19.5824						49.5045						48.6974
							19.2087						53.2707						42.1167
							20.5977						72.5903						19.1841
							25.5851						44.3112						37.3438
							33.6373						42.7554						34.4304
							22.3253						70.4842						35.4338
							25.8555						31.8188						19.6343
							33.066						56.4144						18.0488
							34.2811						41.5256						47.3363
							31.8478						26.8047						14.5803
							26.4002						19.4417						52.6574
							19.1						38.0708						51.0561
							16.1461						16.3317						21.0453
							32.4125						38.8097						22.087
							31.5232						33.741						22.4627
							24.8419						42.6617						21.3513
							22.7439						44.974						21.6355
							37.3249						45.5078						39.424
							21.0548						45.3631						48.5156
							34.4301						46.2016						41.7143
							24.0433						42.1907						31.3077
							22.787						39.5556						38.4375
							36.6073						42.6277						22.7008
							13.9898						31.762						27.1213
							21.2674						64.518						34.6043
							32.8978						37.474						47.2023
							17.8476						50.3025						40.4504
							16.8422						45.5993						7.61111
							29.9762						21.9587						6.09687
							26.3524						54.8225						82.6728
							12.7432						37.3791						45.6504
							32.8589						29.6944						46.8084
							17.9657						30.2878						38.1326
							41.8909						57.9517						15.859
							40.7346						48.4876						14.7757
							36.3612						44.8083						7.37963
							22.467						53.0383						37.9714
							40.006						45.1199						8.06364
							21.2984						51.8096						46.1678
							18.1688						35.5584						11.9475
							27.5602						42.9026						57.1906
							16.6517						35.2978						31.1725
							24.0238						55.9493						13.9378
							19.4551						52.9332						22.2364
							28.4091						52.6517						38.8785
							33.3548						35.3861						30.3582
							15.5664						38.4404						42.798
							11.1228						19.5053						39.2203
							25.8233						49.2085						15.9167
							15.1818						19.8201						20.514
							30.8712						39.1036						17.4283
							26.7037						37.9243						19.338
							18.3834						10.9721						8.42727
							32.4789						40.3429						20.0998
							20.9284						54.0939						31.8796
							33.6773						26.2463						28.2523
							24.9782						50.0203						16.0376
							23.736						48.8766						33.4096
							31.4798						28.9353						49.8576
							45.25						40.4638						26.4345
							47.4044						13.9857						23.8237
							19.9992						31.2936						27.5369
							15.0598						63.1091						13.013
							13.1591						38.8266						11.1727
							26.0749						53.3013						24.83
							17.2413						24.0963						55.8565
							25.9061						32.9394						33.5753
							24.9589						26.978						30.3375
							24.7825						49.1508						11.9008
							30.2614						21.0955						9.06911
							17.333						24.1751						55.1551
							21.9979						34.0649						21.7962
							19.2617						59.6968						24.9509
							13.1706						35.9817						7.81502
							35.1644						31.5771						11.2748
							29.3152						53.0815						34.7453
							30.0814						70.2366						25.53
							29.68						42.9082						29.0769
							27.96						30.196						22.23
							32.4255						23.2195						8.34908
							22.171						36.7556						11.1424
							28.5835						25.9326						13.7748
							22.4449						56.5292						23.7147
							33.8587						86.6318						13.8841
							21.572						64.9142						10.2208
							31.4501						43.382						17.5433
							45.4827						59.017						1.52963
							43.4584						36.1475						13.8003
							19.1605						9.59938						10.9813
							34.2668						23.266						29.5748
							25.0993						49.016						27.5896
							38.3946						14.8206						30.5648
							42.3842						14.4886						44.1038
							26.2269						27.4032						74.4796
							34.4722						28.1071						25.7806
							47.5662						51.1026						25.0906
							12.7929						17.0461						37.3148
							11.8965						38.7479						31.9906
							20.5645						34.5398						56.599
							20.0143						56.6583						60.073
							18.9833						38.2513						13.116
							18.5763						34.2386						84.3947
							10.5578						67.0242						59.108
							12.9892						62.2411						53.9545
							19.1341						52.9155						47.9687
							23.5341						46.2704						37.6136
							12.2527						55.4308						50.6095
							22.6556						60.8082						28.4382
							29.5154						53.8649						50.5314
							31.7297						35.8665						31.7553
							22.7417						22.7297						59.7889
							24.3785						37.6668						23.1606
							37.9665						40.8923						37.9019
							22.4931						22.763						30.0657
							20.6244						51.8989						15.0381
							26.9306						59.0069						29.1782
							24.0123						43.3122						13.156
							20.793						23.0962						31.1107
							18.9717						65.8509						50.4687
							19.0869						39.4818						42.437
							17.5378						39.2206						34.2237
							17.8884						59.0254						30.6146
							23.3335						72.7629						23.9886
							30.247						58.108						40.176
							20.5864						66.8898						20.6132
							42.4667						38.7466						23.8296
							35.6565						49.7439						50.4606
							25.7087						29.8487						17.9624
							40.177						50.9508						23.179
							23.2703						23.0499						14.9425
							21.3242						29.344						67.5808
							20.546						17.7457						40.9377
							28.1207						17.9486						41.9036
							11.1283						23.4968						15.9305
							19.4229						42.3681						50.0586
							22.2653						48.3214						36.5712
							13.4973						20.6806						45.0878
							16.6136						44.3577						26.7106
							17.7115						21.2409						23.7865
							18.7452						42.9571						33.7427
							30.734						30.1446						70.3786
							28.8941						29.2152						16.351
							25.2614						26.0934						26.2613
							19.079						39.2856						18.2048
							24.2493						19.607						24.9198
							23.5108						34.5004						19.4893
							20.782						20.2111						34.4419
							22.3154						19.7933						47.2872
							21.9147						18.9101						46.3349
							27.5425						15.1047						28.9812
							14.0569						22.922						85.3523
							31.3626						31.7547						66.4315
							32.2379						29.9778						70.8735
							36.625						24.8886						69.3222
							25.9309						41.7909						22.4382
							27.9137						19.1297						81.7628
							27.2408						31.169						60.0051
							38.242						45.6299						62.5308
							17.6383						60.0735						21.7928
							30.7928						56.8786						36.4263
							22.7279						26.3406						87.9114
							52.0688						62.7068						19.7655
							34.3643						73.7889						40.7844
							20.9065						19.5302						42.6642
							52.6159						24.833						42.7436
							39.6195						38.5267						76.6155
							46.0875						46.9673						68.4681
							64.4251						55.6814						17.046
							46.0908						35.8641						47.3911
							61.9315						42.2015						22.1639
							19.1194						35.6187						52.6482
							71.4768						11.3596						7.53409
							64.8768						38.5576						24.2655
							97.8649						51.0495						47.0524
							25.8982						36.0207						26.4565
							14.5618						43.6889						30.4884
							59.3915						32.7556						22.2386
							45.303						37.2986						43.4091
							83.4377						39.5763						15.9236
							27.5797						41.3797						18.3176
							50.6059						17.9193						62.4792
							40.4766						34.7705						32.7312
							32.1296						36.5525						16.9319
							35.6027						8.15933						21.5825
							36.0818						33.6395						28.4246
							55.5156						52.7484						21.3305
							38.837						60.3367						13.0962
							41.3882						33.6915						23.5815
							33.0531						59.6126						20.7592
							29.567						56.0311						17.5646
							20.4818						18.9028						41.126
							35.2991						35.141						55.0538
							44.5521												20.1704
							28.5477												25.0458
							28.7275												35.6122
							16.0833												54.5267
							39.1402												24.3598
							35.8959												16.9652
							34.0938												14.4306
							30.4												45.3006
							31.8965												39.2212
							41.1667												17.4889
							35.6049												28.2608
							32.6506												24.3172
							37.4674												22.2545
							39.6887												12.9844
							26.1324												17.1438
							32.4235												36.5494
							39.6222												33.465
							15.7085												36.8328
							34.7273												23.3688
							29.6158												52.6642
							44.8731												25.382
							32.0388												21.9677
							39.9577												64.3294
							35.2943												16.0649
							4.32127												44.3816
							22.5187												44.0745
							34.3897												12.8566
							19.9299												65.6098
							21.8887												70.3411
							36.8198												42.0064
							57.3585												40.9836
							28.7721												50.431
							37.345												56.0875
							26.017												23.7116
							14.4071												36.2319
							37.1144												21.9628
							27.3754												37.0986
							26.698												50.5335
							18.1595												44.2522
							21.0914												35.1546
							30.0329												20.2474
							32.7962												63.1029
							35.6423												51.2077
							17.8224												32.1519
							28.5425												39.46
							43.7664												85.6254
							25.6759												79.956
							57.8571												22.7893
							37.1089												19.1808
							40.972												20.3035
							38.2329												0.254493
							40.9259												45.4488
							35.2804												79.0655
							30.7142												45.527
							40.0489												41.1124
							21.3939												54.5946
							7.39394												62.5618
							13.2934												75.7698
							16.2046												13.4719
							17.5888												23.4778
							9.86364												12.0298
							17.8967												14.3597
							17.0337												48.7466
							14.1005												64.0486
							8.58511												43.5429
							11.6												29.0131
							20.487												18.112
							29.7414												4.02503
							48.4268												23.8042
							42.6934												28.3272
							29.2076												20.3049
							24.336												77.4389
							34.7338												17.2345
							34.2565												42.4282
							34.0951												47.3745
							22.4648												5.55579
							32.91												9.34981
							35.3842												82.992
							20.4479												63.0341
							12.7159												44.2584
							30.5706												30.4993
							23.8689												72.4334
							25.875												31.3384
							27.4035												5.33971
							31.8255												16.8335
							30.1884												29.3931
							22.0668												25.287
							14.3283												46.7725
							40.7906												32.764
							36.9273												41.2206
							48.7478												32.1098
							27.8061												56.2209
							31.1683												92.3102
							30.4165												73.7761
							49.2413												69.9335
							37.4051												75.3933
							27.7753												49.1603
							29.8884												53.2236
							40.8784												23.369
							39.5938												70.7433
							44.621												19.806
							27.9686												45.1883
							46.7729												58.3034
							19.2034												31.5056
							44.7188												21.3132
							38.7447												44.272
							42.2624												26.5709
							25.6419												28.4162
							42.9432												56.2955
							47.0931												36.5
							59.7473												44.3034
							41.7952												76.9675
							18.6854												87.4747
							53.8261												67.8606
							50.9737												123.787
							52.2646												76.1191
							41.4798												20.7168
							26.6861												70.6067
							45.0399												64.2803
							18.5035												67.457
							7.81295												76.3274
							18.2928												74.6855
							42.1206												43.8778
							49.5135												30.9492
							36.8107												74.9338
							26.0334												28.7079
							38.0492												16.5628
							27.3062												27.8076
							35.7323												30.1177
							18.7841												48.1986
							45.7578												26.4521
							44.8667												38.8715
							13.0986												54.3788
							41.9461												57.9781
							20.3153												85.9036
							39.1136												88.2584
							32.7167												27.2159
							42.6587												42.1591
							48.5609												55.7891
							46.9234												47.7329
							52.9348												36.8605
							24.2774												48.0795
							35.2342												38.5472
							51.0109												32.5315
							39.8128												48.2703
							46.0146												27.5407
							58.0999												47.4691
							40.2421												52.1761
							32.5677												35.5906
							33.9464												27.8407
							50.8409												17.5672
							28.5923												22.5228
							47.8424												32.2645
							46.4684												25.1872
							35.2728												23.3802
							22.0726												21.4412
							31.0558												17.4794
							41.8509												17.2303
							30.4484												13.3334
							39.9038												4.32888
							15.9302												21.7595
							20.002												8.74246
							28.1144												6.64678
							23.9206												19.2362
							38.4566												19.7725
							19.8912												8.51749
							13.4676												14.9889
							15.0937												50.0924
							16.9249												48.0387
							22.7576												31.5836
							26.7865												47.8833
							21.132												42.5472
							27.8405												50.8873
							25.0576												69.3766
							24.8331												43.7837
							13.1979												62.4851
							15.9036												60.8906
							30.5519												49.5622
							11.8101												17.95
							17.4447												63.0785
							17.953												30.8823
							21.1821												32.6247
							18.9127												47.3612
							13.8405												32.4705
							10.7201												37.3063
							5.2396												57.711
							11.8442												32.2022
							10.1035												22.547
							13.7158												11.4737
							20.2444												18.0353
							12.2725												23.8644
							14.7122												21.5552
							7.88237												22.1567
							14.9576												23.9566
							16.6425												18.0203
							17.6993												21.2705
							25.0143												29.5206
							10.6536												20.0248
							14.0957												10.7772
							16.9685												18.8285
							12.3428												23.0571
							13.9604												13.83
							21.6829												27.713
							13.2705												32.7202
							12.0449												25.8526
							23.4025												26.6361
							22.5281												60.3503
							23.0829												47.8456
							12.9438												39.0418
							19.661												48.7819
							9.98377												25.8479
							13.5536												22.0111
							13.9193												21.9164
							17.3378												26.5858
							15.1404												9.70896
							24.0218												17.9212
							13.3209												11.5329
							10.3642												0.377046
							16.6519												16.4133
							18.9092												8.19635
							16.7633												3.32653
							23.393												8.72578
							16.8396												22.5613
							20.1724												17.104
							16.2974												4.94667
							9.34113												4.72308
							8.62397												9.15979
							20.6049												15.6623
							17.4298												40.5117
							13.3146												10.1399
							14.7879												26.5622
							22.4956												29.9074
							8.82559												6.89378
							8.23804												19.2539
							7.45522												11.3057
							5.68645												13.0657
							19.5667												24.0574
							10.3807												31.5743
							10.3258												16.2587
							19.1241												18.6818
							22.5884												14.9634
							15.5557												18.0377
							17.5335												12.1454
							26.723												8.63159
							28.8006												20.3106
							19.9066												23.4388
							22.7281												15.8716
							26.3488												7.909
							30.824												15.3363
							32.8742												6.87429
							21.7606												27.8706
							35.5766												13.7004
							36.6742												12.352
							36.236												5.95817
							34.02												13.9453
							31.7055												20.6513
							28.8555												20.6219
							24.1397												26.913
							26.75												18
							58.4432												16.2198
							27.0112												15.2126
							35.5304												9.38426
							37.3322												12.1312
							48.7939												19.0012
							34.8427												17.6382
							38.4852												14.0867
							3.01124												18.6624
							33.2899												13.898
							27.1348												19.1916
							42.1146												16.217
							29.3582												9.05759
							67.6199												15.7119
							31.6035												26.1356
							25.4002												12.9555
							23.7351												7.30949
							33.71												5.59973
							18.2809												16.9905
							30.5411												20.5873
							16.574												13.7511
							32.6508												15.3656
							41.6155												19.4877
							11.5919												11.0737
							46.4196												16.5424
							45.9357												16.485
							41.9868												18.2793
							45.3017												24.8752
							22.0899												19.6782
							40.8182												15.2279
							42.125												15.9669
							31.5594												24.3587
							51.9458												23.9074
							28.8647												13.9827
							43.5227												21.4044
							17.4406												11.8844
							19.4669												23.0988
							25.586												12.1744
							19.5408												5.94641
							25.2488												8.68089
							17.9046												4.84926
							18.1871												5.35233
							13.877												1.31588
							20.4304												4.26178
							19.355												11.3684
							19.8655												8.95538
							18.7541												5.23529
							11.8809												12.4362
							12.2912												9.6073
							22.4318												20.0204
							15.2886												14.1095
							16.842												9.00762
							10.9358												14.7696
							22.8816
							14.2646
							18.0814
							16.0022
							14.7846
							15.6063
							8.90615
							13.2889
							22.0475
							13.8641
							11.716
							18.7592
							8.53216
							18.6917
							14.5504
							11.4169
							15.9668
							17.9211
							19.4203
							23.823
							18.1186
							17.1351
							15.1331
							17.9719
							19.3154
							17.5776
							16.8703
							12.1768
							16.8876
							16.3907
							11.5036
							17.1695
							8.72504
							11.0894
							15.2503
							15.6861
							13.6414
							14.8281
							15.9426
							16.8939
							14.7613
							16.4922
							16.1932
							15.5563
							41.1593
							33.0968
							36.2867
							21.3626
							38.7398
							35.5304
							38.4636
							42.5432

## Sheet: Figure6
	Fig.6C
		Control		MLL sirna
	Regrowth	88.09	98	35.71	23
	no regrowth	11.9	2	64.28	27
		Control				WDR5sirna
	Regrowth	64	73.5	87.23	87.5	40	38.23	63.04	18.75
	no regrowth	36	26.4	12.76	12.5	60	61.76	36.95	81.25
		Control			Cep72 sirna
	regrowth	88.52	64	91.66	48.21	31.25	15.38
	no regrowth	11.47	36	8.33	51.78	68.75	84.61

## Sheet: Figure7
		Fig 7B													Fig 7F	U-2OS/Cntlsi		U-2OS/MLLsi		PACT-Cep72/MLLsi
																M1	M2	M1	M2	M1	M2
		control	MLL	wdr5	Cep72			Fig 7D							regrowth	81.1	86.66	34.78	11.11	88.88	78.26
		33.5021	4.45812	24.2381	41.3356			cep72 control	cep72 MLL kd	cep72 WDR5 kd	cep72 CEp72 kd				no regrowth	18.86	12.24	65.21	69.56	11.11	21.73
		52.5156	2.85993	29.6375	9.06621			32.3521	12.7507	7.06825	2.27758
		42.9213	0.695996	18.4002	14.7506			35.956	9.55132	6.08156	-7.60671
		37.5445	6.79775	10.8233	31.3844			63.3701	12.3135	2.45857	4.0381
		35.2686	-1.55096	4.60275	18.8504			66.7033	10.0427	7.06389	5.08095
		52.7603	9.30786	15.6292	9.85562			81.4222	7.72331	7.03274	6.83929				Fig7G		MLLsiRNA
		47.008	-0.84191	14.6322	9.29372			88.1383	6.86682	3.14352	1.31772					U2OS	U2OS	PACT-Cep72-GFP
		45.163	5.84091	14.8182	1.48912			36.4127	6.38532	14.0701	11.4928					56.78	11.745	34.8269
		58.9773	8.95681	16.7241	7.8252			41.624	7.50494	7.83233	7.53078					45.9031	5.24154	39.8333
		50.4141	12.023	26.5488	29.0275			45.3441	3.01228	2.90143	7.70562					26.2277	7.16	62.2308
		48.4565	-0.58577	15.9181	8.59861			64.2377	1.41107	3.71391	9.19574					55.4323	16.3077	16.0481
		35.7932	-2.26007	33.2114	12.9009			52.263	5.47487	6.35926	11.4487					40.92	6.77385	37.3077
		31.9575	7.16515	-26.141	16.8386			41.013	6.28536	11.7551	14.9018					47.3397	17	60.2662
		33.0764	8.46527	37.6607	15.2667			55.3702	10.3613	6.35926	6.05405					38.8462	7.49679	53.2083
		30.1591	13.5418	45.4873	32.0323			72.0744	5.6319	11.7551	7.68472					24.82	18.1754	35.6154
		25.8417	4.60252	25.0699	23.927			41.492	14.1706	6.99216	6.31705					30.0467	21	30.6
		26.1319	6.01228	1.69979	3.86734			22.6914	5.60735	13.7426	1.42851					26.5108	18.8846	23.3077
		27.4189	-0.58731	9.75119	24.6131			43.718	7.10651	12.0072	-1.07713					42.625	7.46759	27.97
		26.1338	6.25738	5.46591	3.97626			22.3303	2.94362	20.1736	8.29645					39.7756	12.4354	53.9217
		26.2718	0.248236	19.6879	5.68973			56.7911	7.65799	19.5446	16.4876					50.4231	16.6099	38.7615
		52.126	6.40694	21.3219	5.10112			43.5295	4.24895	18.2793	18.1791					27.08	13.5192	55.8
		48.8147	9.24598	20.503	0.379371			30.7858	1.97517	12.5357	5.33243					18.7892	9.00833	23.9455
		48.2051	15.9664	9.77176	9.53933			33.5746	6.25493	4.73399	8.77697					47.1923	8.06	14.1122
		43.5847	-1.45825	29.3384	7.16008			34.5148	1.83336	3.5856	18.5678					46.68	9.40385	14.7917
		39.1918	10.6111	29.0901	22.1669			50.5126	4.16401	2.68515	-0.23156					33.325	6.50641	26.4277
		37.4726	-2.07825	3.69663	8.0087			28.2976	2.42965	3.95821	0.327365					24.6	8.03833	35.5994
		39.7056	16.3381	5.87817	0.032991			41.8304	3.34105	21.0296	-2.23503					26.4231	9.88	27.3494
		54.7285	8.05734	0.902174	29.5511			46.2297	1.64763	9.09052	31.8912					29.2692	7.88	38.6367
		22.6199	11.5561	18.2608	7.01869			31.6994	8.29633	19.2462	61.5468					25.8462	8.23077	50.7917
		24.5441	1.34401	8.39211	13.6663			47.2707	2.65146	6.61391	47.7136					30.1615	4.64308	43.86
		15.0567	-1.74988	7.2645	5.18702			46.2749	2.80175	5.30682	22.5778					28.016	14.4193	62.7739
		26.8924	34.9775	5.38285	14.2894			41.0835	3.51191	10.4031	5.73146					38.1795	11.4569	69.8526
		8.73479	10.2066	21.3415	3.74997			45.2493	4.00042	10.9999	9.4555					26.2083	2.68304	63.1607
		39.828	-2.50562	15.3149	2.11504			34.9572	5.19197	7.06726	15.9112					34.035	5.38578	23.3077
		36.8796	2.3	-2.11747	0.421473			38.0949	2.17028	3.52761	25.626					32.1442	23.7681	27.3782
		40.7667	-5.62755	6.37895	8.86068			35.3379	4.68424	9.28089	51.8043					37.2917	15.3479	45.0369
		36.9393	-2.4646	3.48903	2.08172			46.4782	4.40958	6.71196	6.27782					31.0769	17.149	95.7628
		49.983	13.1013	3.21208	9.24361			41.465	5.57143	6.91667	-0.23177					22.25	13.8622	45.5754
		40.5549	-0.55766	18.3263	6.65122			37.3609	4.32143	6.63505	14.5116					40.25	14.2485	45.3846
		35.6831	4.50629	27.3636	25.5022			36.87	4.42155	13.9792	3.0864					47.1538	18.341	37.5
		30.16	9.67046	15.3572	32.6067			20.0528	4.55357	13.0446	21.1777					9.69846	12.2159	37.8333
		19.5479	11.0324	19.9574	14.6633			25.3665	7.3788	6.42625	20.1724					24.4031	12.3547	22.9231
		28.7842	3.98717	11.5212	6.29787			22.1988	7.73704	1.90983	9.19385					27.1571	20.4657	32.8846
		44.682	9.54114	15.1164	0.091579			30.7558	6.36127	7.70187	17.7587					60.28	10.0736	40.5897
		57.5781	4.97616	16.7809	21.8165			39.0113	3.78945	6.37359	2.46274					32.0769	5.95968	54.34
		35.6424	2.28288	10.9004	2.68056			67.9179	3.59271	2.27223	7.39987					23.4767	17.6083	54.2367
		36.1969	-1.77806	7.78977	0.592697			59.1133	1.88196	3.12409	11.3442					23.9167	19.5688	28.28
		17.427	8.96613	19.2684	1.76596			84.6939	1.77148	6.81235	7.2465					27.0969	13.7562	42.6667
		26.3888	0.662921	-2.83378	28.9224			74.1988	4.22692	24.3288	16.6281					23.4231	12.8883	53.3417
		41.817	-1.4125	26.5955	12.1461			40.3323	2.20149	24.1008	38.6397					21.1533	25.8195	21.4767
		37.369	-6.52478	5.69	2.21724			26.0057	3.72914	2.23929	17.6173					24.5417	16.0667	43.0723
		28.3804	8.85002	23.2267	4.69318			56.9754	3.79769	41.8083	19.4344					13.32	30.0589	16.6167
		61.0057	12.4753	8.29237	0.083117			58.1358	3.32631	27.6599	25.7653					25.68	6.96552	32.2692
		31.379	15.98	2.14788	10.4334			33.5115	2.24706	24.7709	26.4408					28.4615	13.6693	37.8433
		43.1079	1.04078	8.22631	22.1949			27.6541	1.75514	30.1147	21.4489					29.7083	10.8679	33.2167
		39.1947	7.49139	7.21844	6.39466			42.3102	2.19646	-0.11844	30.4338					18.6923	12.6979	31.2917
		42.2139	9.85432	38.3878	21.3991			31.6548	3.47751	2.99556	21.05					22.295	15.875	18.5833
		29.6033	8.9	13.7949	9.84669			37.3299	3.51565	5.1003	25.5749					24.2692	10.8792	57.9519
		37.4463	10.9907	0.476343	23.153			48.7614	4.13964	2.26479	49.1024					25.965	18.375	15.7415
		26.2691	10.0503	9.61039	23.3911			29.0608	2.95299	15.1535	61.3495					20.8558	17.2899	36.6987
		28.8315	4.31522	6.03856	17.6351			25.8423	3.64286	10.9441	-4.05072					19.984	4.59237	41.12
		64.5159	8.58682	0.336957	12.7241			27.2107	1.70833	1.50764	4.21886					27.234	13.4425	35.016
		45.4672	4.23264	25.9263	24.5018			33.3887	2.1875	9.95754	7.99706					24.2692	7.16272	33.9327
		46.7759	10.0861	8.26962	9.19613			45.6892	2.26738	26.5356	10.7243					20.9167	5.14655	33.02
		27.4777	3.15168	24.8444	27.2169			54.7437	1.21285	26.0375	5.78039					19.715	15.3438	36.8446
		33.9565	10.1021	23.0914	7.35825			48.9373	1.34841	15.4254	5.80342					26.9038	14.0465	29.8969
		25.5035	9.13065	44.3173	11.0674			66.1816	0.166965	9.12553	-4.19893					14.7867	12.4688	17.1026
		17.4535	4.67483	18.8383	18.5209			21.0682	0.198965	6.66964	-3.94016					21.0417	9.99654	24.8301
		29.5786	7.75532	4.19487	3.35368			48.266	2.07974	1.83386	0.800618					18.3942	2.62857	27
		40.5341	4.81526	0.531944	40.2394			44.0273	2.06146	8.79007	3.00121					34.2583	6.82414	25.2179
		51.4538	8.7931	32.0027	18.835			44.6723	1.6007	4.43042	-1					16.7724	5.8125	22.0033
		38.9663	3.44439	21.0562	11.5321			43.7443	1.54612	5.50632	7.69606					21.0385	8.19762	30.8846
		45.3305	11.2208	1.64246	12.4101			45.2802	1.99138	10.0368	14.797					29.4923	13.8762	46.625
		45.2754	19.3176	23.4664	0.495648			53.26	2.70478	6.08551	11.6219					21.0353	13.4893	43.5231
		20.8032	14.7563	38.9308	14.8956			46.8887	3.99135	6.0756	5.55025					28.5	6.33333	22.675
		47.9886	4.42955	32.6077	16.6914			39.1046	0.513183	6.48696	-1.33721					22.8308	13.0645	15.9391
		56.8271	3.45454	18.7394	11.702			53.8367	2.3752	3.4543	2.46591					32.0929	19.1043	38.0801
		36.4344	6.29298	30.6206	5.63011			60.8582	2.86782	15.6281	-2.16472					33.484	7.12121	36.2917
		37.3914	7.91244	25.8493	18.4371			35.6894	1.73687	16.349	-0.16382					35.3077	4.20606	22.3622
		18.3575	7.45845	10.6766	7.17332			28.7232	2.96481	32.0238	-3.62552					27.7527	4.75	22.2477
		43.5062	9.35866	-2.41573	8.52323			75.9307	3.33645	26.4143	6.6299					23.38	14.4333	25.0892
		21.4706	3.63346	27.5803	8.62097			57.9992	1.15678	21.5858	2.2043					26.3558	11.6429	30.6677
		32.3134	16.3464	16.6818	9.91129			65.1214	0.052611		4.25921					13.3846	11.318	20.3077
		25.914	2.23155	23.1163	12.3883			58.826	1.7163		5.34422					24.2917	3.35714	18.0938
		26.5434	9.87717	30.7895	1.17923			77.6681	1.67899		7.4					26.6954	3.32258	31.5
		68.334	3.24911	22.1808	14.1833			54.3655	1.89583		8.97753					36.6133	12.9032	27.0417
		48.5545	7.18217	6.75693	8.15172			50.6982	4.34532		9.9945					20.8017	13.1661	21.5
		51.5998	4.4327	12.8258	1.10112			76.2395	1.50087		11.9417					20.4615		44.7917
		38.6517	7.4857	7.57247	2.18966			69.9408	1.68454		10.8277					22.25		16.2308
		57.9773	11.8677	7.10805	3.25843			17.9569			8.11263					24.1015		32.9983
		52.4094	14.969	24.1847	2.40918			55.2285			4.17045					22.1154		28.4583
		57.8433	3.78657	21.7146	26.5089			42.6473			7.71373					28.0769		23.1415
		24.5567	11.1136	12.3861	13.4682			58.4641			5.41304					22.025		27.3846
		29.4792	2.65522	20.859	9			59.4404			9.1573					20.4483		23.6667
		50.0546	-0.28115	24.3213	6.40449			54.9746			1.05958					25.3518		23.9904
		38.0568	5.59677	8.93711	8.41573			56.9556			4.46107					23.6964		14.5037
		39.8587	14.7205	1.93835	26.7822			46.6925			1.78814					28.7372		14.78
		29.0692	12.8241	4.30595	16.6966			52.3835			8.02026					20.3654		24.9863
		46.6062	10.1348	21.2364	0.52809			36.4183			8.67658					23.5192		15.3923
		57.4847	-2.08901	27.8256	38.0491			28.0893			-3.43168					15.5238		12.875
		57.2181	9.53684	12.0706	22.7416			44.1521			10.733					17.9723		29.7983
		37.6034	7.20455	18.9222	6.39317			32.6377			15.0315					13.1603		50.8397
		32.8404	1.72448	7.23123	10.0539			49.3882			30.4607					17.8077		17
		30.7362	13.3282	8.64991	13.6795			56.5156			-2.24081					18.675		21.5
		36.0237	18.4073	6.06822	26.828			56.1085			11.6032					25.8846		26.8173
		33.2264	9.51685	4.7766	5.06926			44.2805			11.8462					16.8942		35.3462
		26.1704	2.75233	-0.28921	12.3345						9.15391					22.5692		28.5769
		33.0909	17.8534	-0.58784	16.5323						5.72889
		68.2851	-2.0724	22.6525	30.8737						1.93941
		69.6364	7.89982	3.9901	13.4421						16.1147
		76.0575	12.9035	17.2353	10.4568						6.35109
		51.0489	0.45922	11.9557	8.18781						1.54546
		14.5168	3.87187	21.3273	22.5327						2.73617
		16.2922	6.74737	2.9218	2.723
		21.7366	1.38457	7.55616	0.83026
		26.6732	3.52273	26.1208	1.63215
		12.2472	-0.7214	21.101	11.0992
		17.9702	2.26136	13.0619	12.3085
		34.783	2.62589	23.9774	16.0781
		31.1966	2.02413	8.01208	13.386
		71.0053	4.90915	-7.45556	0.721611
		54.4737	2.23384	-12.761	4.73167
		28.3668	1.19657	3.5	19.6081
		33.307	-1.47012	16.7248	17.3845
		23.5135	-0.86557	25.9561	9.16971
		30.8035	2.54815	-5.50394	2.99754
		24	-0.64733	-26.2827	3.33608
		25.9523	3.40013	-8.51505	16.537
		29.8175	2.62806	17.4942	1.45925
		21.7521	3.03677	-13.4153	10.7265
		24.0497	-0.30337	12.4522	5.50562
		16.3371	16.3624	30.0821	3.97158
		42.2671	5.56754	4.56879	13.3863
		27.4045	6.27485	14.2382	8.63501
		39.9742	1.26265	6.53652	0.405376
		22.3934	9.57654	10.9358	10.7455
		15.3416	21.1218	2.24339	8.23105
		14.2947	-2.82314	10.5983	8.73616
		41.7212	4.88697	11.6975	12.9185
		17.111	1.18894	-8.95541	1.90362
		44.8851	17.2916	-2.97997	5.88109
		20.2153	14.42	13.4905	5.49575
		37.7995	5.47727	9.6332	13.4734
		39.0151	4.83313	11.6074	2.56897
		34.8764	-4.7529	-0.71898	10.196
		38.2149	5.77824	34.7727	11.6854
		55.3034	15.0385	24.062	14.0991
		38.9468	25.2718	0.773452	15.9114
		34.6531	17.4325	14.3222	5.39351
		26.375	0.426966	13.7129	2.70338
		39.2296	5.18727	13.8687	11.559
		8.85776	4.48817	26.633	1.63251
		33.2101	7.67368	24.0002	6.68526
		11.7757	4.6199	8.37134	12.3151
		15.8207	0.672473	9.42046	27.1717
		32.12	-0.54699	27.7462	5.99502
		14.3977	1.52075	-2.33941	24.0321
		18.5666	16.759	-4.27203	2.86187
		31.1833	18.6486	0.514175	7.64669
		22.8989	10.1449	-1.68492	5.46201
		11.8125	10.3867	10.8281	11.6516
		1.11455	1.58816	16.382	6.51673
		4.43043	4.30421	42.1372	12.1247
		18.166	6.93527	5.625	12.3117
		27.7634	12.1296	28.489	11.0476
		40.6792	13.8704	7.90699	4.70455
		12.3544	0.802222	-0.76854	2.22926
		4.47142	3.24468	25.2326	7.36029
		39.0842	8.46518	-5.17978	5.71864
		36.4594	11.1809	14.4942	8.52841
		20.6182	-0.00852	19.8989	10.1488
		37.7055	2.5	5.17021	6.94118
		11.8493	12.7393	1.36641	24.7268
		34.1947	3.37601	-1.86798	5.14565
		18.9863	14.3659	12.5616	2.1055
		20.2041	2.9	-3.75758	29.6341
		20.8298	8.58027	1.04916	5.06383
		18.7517	2.28353	9.446	1.28043
		23.4728	3.4382	12.3185	2.7391
		31.0617	3.85773	24.3764	0.422956
		17.2107	4.44882	0.818182	2.39933
		25.6525	1.12216	14.8353	13.0449
		26.5564	2.51799	31.5512	20.6988
		13.9101	6.84764	10.5177	0.428788
		12.8281	7.35372	13.2789	1.13394
		16.021	1.72495	11.6533	11.8771
		11.821	-0.30647	6.28613	32.5217
		0.60721	2.47493	11.905	21.7771
		8.34831	3.82816	9.79124	19.4799
		15.1865	7.50562	7.15897	2.8697
		19.0084	-3.01227	20.166	30.4264
		17.0013	9.30952	9.14364	4.24016
		6.19899	5.15039	12.2424	9.02273
		10.1449	7.13905	0.565228	26.7102
		20.0009	-7.07203	8.54909	24.9454
		11.922	5.80682	7.7047	48.4577
		7.92545	-0.26747	-18.2689	12.6161
		6.59763	-15.3239	-2.92859	5.98102
		10.9182	-8.02702	13.3437	1.63322
		9.74982	0.284857	10.2965	21.1337
		15.4146	3.50791	-3.63418	6.87699
		13.6437	0.672534	0.269916	0.561759
		11.0112	9.04279	4.04798	0.847729
		11.2391	4.62418	5.17045	1.04494
		5.25725	6.28348	0.774168	7.00059
		15.7529	18.5175	11.9877	0.117391
		29.6047	12.0719	8.3667	25.8216
		10.6538	10.08	7.69456	0.489646
		4.64023	5.25263	2.01964	5.12295
		11.8435	12.3735	-0.64687	15.2206
		5.69792	19.0597	15.1101	7.42013
		3.8	-1.71804	5.10625	7.33964
		13.6754	7.47063	4.69149	5.19127
		15.9312	5.84012	1.10417	31.22
		4.82046	2.57375	0.780182	22.5564
		2.05963	16.0129	6.28804	9.64773
		10.9096	6.46092	-3.03528	7.73
		17.1689	5.72367	0.293023	7.99901
		22.9344	5.86878	11.0713	10.1548
		15.0717	3.22472	-5.78218	8.72222
		14.767	7.46354	6.47635	10.3106
		32.4138	3.09018	0.388889	15.4892
		14.7465	2.8205	3.6562	4.62609
		27.5112	1.7022	4.27814	30.6463
		22.147	3.88349	4.69029	18.8853
		16.8749	11.9839	2.47822	5.11144
		11.5527	13.1141	3.99606	6.11413
		15.3942	8.87076	10.7551	8.52964
		18.9919	3.0215	6.10449	12.4642
		23.0034	3.18411	6.00511	5.56632
		23.3435	6.88321	4.19101	26.7749
		22.996	2.71277	6.73755	12.0479
		28.9931	2.72197	14.4065	11.6512
		23.4825	10.3057	6.40909	0.847588
		11.8778	1.53617	13.6808	28.3477
		4.53889	6.58314	10.3693	0.052638
		12.7021	9.04362	8.09502	14.8965
		13.8893	7.87786	3.00525	8.55123
		15.1189	5.833	22.6974	7.45993
		16.8876	3.5077	-19.5087	23.836
		15.7934	7.16784	16.3884	12.4112
		18.3244	3.84377	15.5168	38.4429
		7.92257	7.81961	10.4124	18.6702
		18.375	3.84594	0.51661	20.519
		21.6053	2.65391	5.74157	1.46515
		17.0517	18.4464	-5.50266	12.5393
		14.2888	5.18325	8.41573	7.28125
		10.8147	7.43889	-1.42953	3.59823
		20.7217	16.7683	8.02295	2.39962
		7.07955	4.0261	27.5274	23.0985
		20.003	5.95955	-5.70994	7.27967
		13.6232	2.33236	4.14862	19.3398
		22.9053	4.20473	6.91011	4.67049
		29.4907	4.57639	-0.24337	13.845
		9.75633	6.8983	10.764	9.74499
		-2.71603	14.9111	11.1143	3.22194
		18.4488	4.0523	12.5643	4.80924
		26.2386	2.83181	3.89924	6.98876
		2.34091	0.535112	6.57342	1.73369
		8.12794	-7.59164	7.19847	4.99463
		13.4374	1.96157	5.57139	7.98442
		13.814	3.61611	-7.92613	12.4045
		11.8648	12.4139	-1.65603	6.79787
		17.2008	10.1736	6.04369	6.82222
		23.9953	26.9557	2.4613	2.84858
		11.8021	20.8156	0.833254	1.25843
		27.0047	6.73825	10.4921	7.71692
		32.5736	4.58681	4.19819	4.80673
		19.3864	21.9874	9.08925	11.5675
		26.8687	7.01736	9.75412	10.6708
		29.554	18.2759	2.83888	1.83466
		30.4604	5.75813	11.0689	5.98072
		18.5509	-5.71237	6.47917	27.3286
		29.1615	9.46397	7.86364	13.9367
		23.1236	11.7222	2.74245	2.18478
		10.9526	-9.79476	2.81442	13.8634
		24.1316	-20.859	15.8646	5.08244
		17.8543	-6.11441	0.906884	13.5761
		16.2121	-5.54052	-1.42045	2.8538
		29.7217	-10.8922	11.474	13.5805
		21.8873	10.2784	-6.73034	12.7826
		21.3987	9.37391	2.6553	16.1805
		8.60674	-3.62413	9.94262	67.0014
		25.5909	11.1512	-1.14773	9.40473
		19.1251	5.54686	-0.94264	4.43309
		21.6702	0.824468	7.70905	0.404301
		19.3325	6.30583	5.27205	6.54137
		7.84843	8.31902	2.81115	1.1954
		17.3463	3.98308	-3.0401	3.36528
		20.974	3.06718	-6.33437	40.5341
		26.8632	8.22727	3.63358	25.272
		8.21695	11.6242	12.7097	2.66227
		20.9923	15.6995	3.90217	2.0598
		26.2376	12.3054	13.9251	19.2091
		27.1447	3.88928	3.17519	6.11059
		27.4488	12.3545	-2.97894	4.0029
		15.019	15.9655	9.02273	7.94736
		12.3325	-0.10296	1.62543	4.73344
		20.8298	6.83056	-2.22323	2.4382
		41.108	1.33333	-8.00564	7.09244
		13.0643	3.45333	22.7754	13.2534
		7.16846	3.58712	0.364007	18.2611
		29.8526	7.06502	9.22984	6.45097
		24.4164	10.0719	-0.08464	13.9985
		17.314	3.72995	9.10309	5.87494
		17.3401	4.12492	18.3407	17.9151
		9.71461	8.26918	18.1115	1.04346
		12.0988	4.66125	2.99653	0.220538
		7.91652	14.7014	2.89176	11.9525
		15.9916	9.15957	4.6797	22.0217
		8.31588	-2.76082	2.68747	4.61422
		14.7348	0.121368	3.61611	29.7079
		8.39956	7.00193	-2.95314	4.14427
		14.8539	18.8046	8.04546	25.895
		6.93051	5.867	1.79775	3.85634
		14.6104	3.74807	12.31	5.0853
		20.227	6.34186	2.09714	10.429
		10.1399	3.35949	-0.70965	8.63896
		18.7833	14.921	18.7122	17.7825
		4.56044	28.9351	5.09091	15.9551
		26.9275	-6.20418	2.42401	25.9607
		20.5504	-1.00889	0.589921	7.65577
		18.4539	17.7303	2.60753	30.878
		16.1364	8.28452	8.58333	13.6881
		34.6232	12.4721	10.4578	18.9424
		20.1464	26.9103	10.2179	8.06917
		35.8458	25.1152	8.09025	1.66354
		11.6703	21.6992	0.594602	12.1311
		32.7042	-8.46885	5.80039	6.52809
		12.6591	-17.5563	4.89296	33.6964
		21.9681	-9.49481	9.72569	0.955056
		33.9255	5.72698	10.1073	1.03409
		13.5084	19.9603	7.09589	12.4306
		7.97729	-0.41053	0.343447	17.8455
		30.3851	18.5679	6.91373	5.98011
		29.8152	3.0908	-6.74589	10.8466
		6.01042	4.82083	5.56818	4.09234
		48.1832	-5.86785	5.84186	6.85349
		25.3216	-1.04451	9.89773	12.9318
		10.2929	0.897317	7.61566	32.5463
		32.0787	8.88288	11.8992	14.8963
		17.773	3.5272	6.2568	2.46885
		33.5498	3.64328	13.9256	7.65367
		12.1171	1.52708	8.56089	34.676
		9.47822	6.61636	12.9383	16.0756
		10.5646	2.44928	6.14023	6.66292
		6.21348	13.1138	4.25447	22.8559
		8.3372	2.80636	3.19028	52.8589
		17.1641	4.41968	2.1059	16.1752
		27.453	2.69717	3.66986	18.9092
		20.5524	6.43573	3.54991	1.75281
		40.4067	7.50432	-0.19492	12.7623
		44.079	10.8499	15.3409	24.3677
		46.3928	8.49526	5.83504	15.2288
		17.1858	6.28084	5.8372	1.39906
		38.2868	18.9884	16.4674	13.0385
		31.991	11.0615	0.541886	13.4296
		6.66879	13.4449	8.40937	6.70646
		32.4775	10.6677	4.49415	3.43309
		23.3926	0.02658	-3.04956	24.087
		28.514	11.0404	5.89265	16.5179
		34.0104	15.4211	3.10686	1.65625
		9.51788	-9.29909	1.7393	29.9877
		15.6087	3.18676	1.76582	15.4639
		17.7128	16.7273	-0.08126	6.14773
		22.1276	11.3313	12.7505	19.1785
		32.9432	0.686267	0.842843	12.5337
		21.6769	8.39326	13.1122	21.3147
		37.3999	7.70559	7.01357	40.5371
		16.8035	-0.01174	6.00362	4.61799
		23.265	7.78847	4.56447	11.5114
		30.7905	3.69149	4.20584	16.1121
		17.331	6.50486	10.395	22.8178
		24.7481	12.517	9.47359	21.9875
		25.8551	-3.15556	5.16205	13.0585
		37.7961	6.7234	10.1294	6.59873
		28.2697	16.3746	12.3973	10.9423
		30.1608	-4.732	2.23194	12.8363
		26.0252	3.87702	1.24414	19.6349
		30.081	-2.43577	5.75048	24.2936
		29.1131	0.30098	9.97644	19.8524
		25.4688	10.2425	21.2918	7.01136
		35.599	3.39514	-14.8125	7.34751
		24.5907	3.36772	11.0953	24.5823
		16.197	6.24329	-2.36932	4.95506
		47.3295	-0.125	1.1875	11.5222
		19.3533	2.79848	6.16074	2.33206
		62.4933	8.55963	5.28457	6.74552
		36.3751	0.544105	-0.39216	3.0362
		51.6838	5.53856	1.97443	1.55261
		27.4004	8.84282	13.1077	5.0272
		35.5151	-4.77563	-1.49546	5.96904
		7.01112	8.55809	10.0758	5.61851
		18.0065	0.460048	2.8419	16.4245
		24.0263	7.62984	-5.49326	5.95705
		22.2413	1.61425	0.929977	2.29392
		35.4432	5.22908	15.1408	28.5803
		38.1328	0.14386	0.69969	23.7278
		15.3919	5.34586	-5.56431	4.23034
		38.0903	2.74867	-4.58113	5.70378
		14.0323	3.16512	-5.30037	17.6868
		48.6724	2.96838	-0.05155	13.6593
			-1.65169	-1.41749	4.25549
			19.7784	2.34265	0.691011
			6.40449	9.92014
			1.76621
			7.44566
			6.50643
			11.3302
			6.29149
			6.38889
			1.52394
			-1.32732
			11.3943
			-4.97839
			9.01041
			6.57261
			7.36088

## Sheet: Figure8
	Fig 8E	MLL				WDR5				Cep72				γ-tubulin				AKAP9				GCP2				Fig. 8F		Control		60852		60853
		Control	60852	60853		Control	60852	60853		Control	60852	60853		Control	60852	60853		Control	60852	60853		Control	60852	60853			Asters	83.33	69.64	38.27	43.68	18.29	35.53
		15.7614	1.54332	3.24296		50.9299	20.2511	15.25		8.51815	3.53314	6.23529		17.636	10.1599	9.69076		40.6875	18.2595	29.2132		24.6301	13.3267	25.2445			No asters	16.66	30.35	61.72	56.31	81.7	59.54
		13.0348	6.85714	5.93095		47.2805	24.4072	9.81245		12.0118	2.6875	7.84375		8.22978	12.0312	15.3744		49.3125	25.4147	21.625		24.7849	20.4046	17.125
		15.0493	5.88571	3.62021		18.1451	8.02381	14.0991		4.25	4.06066	6.15089		14.0172	10.7224	9.62784		43.9536	28.4631	24.3915		35.2353	21.2045	17.8656
		8.0261	9.29693	2.32253		21.1875	7.21496	4.31956		11.6471	5.69697	3.40089		17.5312	8.5	13.0947		24.9714	23.3768	16.25		21.8021	20.0777	11.4062
		5.74095	2.9397	3.17493		26.7371	12.2132	3.36458		6.25	4.16544	9.0625		29.2753	13.3447	9.90625		12.2798	17.2408	10.4025		32.3	17.4816	9.92803
		15.1457	3.31474	2.62106		18.6571	9.57169	10.0294		7.75735	7.13268	6.11269		15.3467	12.201	7.5625		29.4546	18.6889	19.2417		14.8486	16.7745	13.0708
		7.15751	5.19145	3.0497		12.035	9.8125	6.45186		10.5515	4.64479	7.90246		22.3421	11.2812	13.6562		30.8875	20.2589	8.44054		45.1875	17.5946	8.40541
		15.3732	4.75	3.1125		22.7518	7.21299	5.6417		16.6875	5.61269	10.553		21.6728	8.35758	7.86555		38.0392	12.4835	17.9576		36.7879	13.6599	20.2364
		3.81665	2.67404	5.05318		46.6553	14.7937	3.90268		8.07169	4.78125	3.56518		13.3723	11.2321	13.0295		33.3493	22.0284	13.8657		31.6849	24.8153	9.00238
		12.1923	2.04912	1.85622		21	3.91856	15.9917		9.05714	3.78378	6.82102		16.7201	7.99081	13.4228		35.1275	13.4857	15.5625		28.5758	13.5851	12.2977
		9.23754	3.49282	1.777		11.2112	8.24064	15.2121		13.2745	6.88603	12.2509		14.7893	6.2395	6.15893		13.3811	19.8788	14.6977		36.2633	10.6364	11.031
		8.30536	4.25	2.61016		39.7424	7.40606	13.1477		11.5887	6.125	7.87316		20.1434	11.6875	13.2445		37.7756	30.925	5.53125		30.7727	19.6542	11.9062
		6.32716	3.48148	4.22073		16.8485	13.1756	14.9062		14.6667	5.875	7.54645		13.168	6.96537	21.0682		29.9155	28.4307	31.6		45.1081	20.8176	18.0667
		12.3807	5.35962	2.55793		18.2424	10.1746	12.09		6.77647	5.37316	6.40909		18.4485	9.53314	19.5279		57.6496	17.6938	19.3128		29.2812	6.76458	14.6702
		20.1804	3.29608	4.66238		40.0849	6.35294	11.5578		9.94118	3.85294	14.5829		13.3904	9.57576	13.9524		14.9091	24.9134	12.3162		26.0009	12.7273	11.3589
		14.28	1.41835	2.97809		27.9337	9.29018	13.6415		11.6364	10.6339	4.29596		16.6415	10.4062	13.4468		31.5946	14.4924	10.4978		33.7179	8.31723	5.42905
		26.4341	6.57205	4.64226		14.6061	9.52206	20.6259		13.4029	7.20827	11.9593		15.8965	9.53125	8.65804		32.7188	9.58304	26.8057		32.4858	11.6964	10.7348
		13.2911	5.00668	5.37526		13.822	13.3387	10.2857		13.7137	13.0286	7.45686		28.7776	6.14358	15.6004		21.3832	12.0143	12.2629		31.4941	12.0285	13.7838
		11.306	4.20555	4.81686		12.7823	12.8545	13.4062		11.367	5.39228	6.95811		21.1515	15.1556	16.168		15.6266	20.5938	11.049		43.0066	22.1066	10.0568
		14.9789	7.62568	2.10127		17.1165	13.6203	16.0123		15.8529	11.1939	6.60511		24.761	9.44554	4.40779		32.413	4.875	13.0312		24.0566	7.875	8.375
		12.4205	4.21071	2.48355		37.9766	6.9697	14.1961		13.8269	5.6875	4.85714		18.4062	9.84849	14.4299		33.9126	11.1667	17.1212		24.0626	11.2364	9.5625
		13.5217	6.74271	2.86847		15.0321	13.8474	20.2627		23.997	10.5473	8.03125		18.2112	4.55089	8.92424		28.0378	11.412	10.1098		27.1357	6.33333	12.7294
		18.15	3.48452	1.72681		38.6061	14.4611	12.0303		19.9853	7.3125	7.67647		11.7021	6.9375	9.66544		32.4504	13.3092	30.2188		25.7667	9.1248	11.813
		10.5036	3.32036	2.2663		52.3314	8.21781	11.3805		17.6011	7.21212	9.23529		24.8333	12.0946	9.21401		35.4688	7.1875	13.3479		18.2491	7	9.32054
		19.4793	3.43405	1.15357		29.5686	2.84375	10.5625		12.0147	11.0839	10.7022		26.4062	10.5643	7.47443		61.9688	18.4364	30.019		23.4927	7.10303	12.2188
		23.4361	7.1748	1.68699		22.2905	7.9839	8.2		19.4381	12.6473	6		16.1976	3.88571	4.75568		21.202	15.2739	21.5938		16.3973	15.6085	10.0966
		12.2577	4.70811	5.77171		30.3125	8.47059	12.8485		18.4523	5.62216	9.14394		11.8877	11.1269	11.3456		52.1373	12.5	15.0554		15.6471	15.6875	7.31723
		13.9934	2.96439	1.22493		24.0028	4.11429	13.9564		24	8.42353	9.87083		16.0521	6.84261	6.16756		42.5455	13.0095	9.61571		27.5607	11.4424	8.87684
		21.9963	4.26167	2.11699		28.6496	10.9235	13.4763		17.2799	7.53125	21.5348		5.18328	6.23847	12.3333		17.6159	34.0485	17.9422		20.1212	22.2162	10.6203
		19.2984	2.62387	1.76472		38.625	4.40087	12.095		9.93939	6.625	7.18788		16.7375	6.5	7.83333		23.7518	24.4429	19.3838		29.5445	20.233	10.2096
		12.8745	3.16317	1.9494		42.8736	8.11526	8.18958		9.0322	12.3119	6.5303		21.9866	4.04502	14.0239		20.2857	28.2188	14.785		29	20.6335	10.1818
		10.2881	2.34341	1.75994		22.6297	3.8275	3.15625		14.0212	3.59394	5.69786		26.2405	5.58272	7.34966		30.8071	26.2812	10.875		38.9747	19.2188	12.8547
		6.23709	2.59154	2.01407		28.1333	4.56471	15.1645		10.4965	8	7.59743		12.5767	10.4238	16.1903		42.0496	24.8935	10.9062		24.3913	19.7846	7.80588
		9.44673	5.71069	2.58333		32.3276	3.29451	10.4848		19.0426	6.27083	8.56841		23.4667	6.31122	8.64522		12.7692	27.5111	16.2235		21.8286	25.8418	6.61429
		5.57143	2.12658	3.72912		36.2424	9.86042	5.66667		29.1361	4.21696	8.9072		15.5428	11.4242	12.4678		18.3351	10.4283	15.0156		26.7812	16.4118	13.9522
		4.8494	1.41456	2.15549		17.2812	7.09664	12.8579		11.6728	7.16017	9.8684		20.5227	8.12554	10.3409		42.3125	27.2739	14.6982		28.0303	20.2978	11.5722
		17.4699	2.65357	4.66131		10.6714	29.6462	12.8706		20.5275	5.65341	6.32054		12.6873	15.2641	13.7188		37.5381	16.4724	19.1562		36.2451	11.8199	10.9061
		12.2712	6.27018	3.34701		20.9807	16.875	5.5		35.8438	13.4545	4.0625		13.0649	11.6165	10.6381		21.3647	20.3952	10.4365		30.8288	13.8429	13.625
		11	4.41602	1.75501		28.6571	29.936	14.2261		13.6005	7.3125	6.76103		10.8883	7.62684	6.98728		45.1471	7.39554	8.28409		48.2667	5.23393	10.7188
		25.0513	3.35436	1.16371		40.2424	15.5606	4		27.3983	6.28125	17.0615		16.0552	8.31859	9.20446		51.3667	20.1562	12.557		31.5214	17.7812	8.23564
		17.0073	2.14644	1.54894		18.4312	11.8268	18.9265		10.779	7.75714	16.6966		23.4871	10.0424	10.3403		32.8201	19.2973	11.9215		23.4259	15.3731	9.8961
		16.9147	5.0698	1.13513		22.9242	25.125	7.3364		8.59244	8.0303	14.9394		7.96786	8.18243	9.8417		43.1881	15.1397	9.76471		29.0604	11.2169	7.44853
		13.0866	5.47992	2.34451		25.7838	14.0303	8.83144		17.6629	7.19034	5.47679		17.0492	6.21901	8.21645		35.3968	32.8722	21.1439		35.8485	20.714	15.8312
		2.21112	5.21687	4.22887		27.4546	9.04935	19.4849		18.3333	8.51654	9.67424		28.3	9.36149	7.61824		24.2808	23.9112	26.7188		31.5732	14.9035	12.5993
		32.4267	1.29004	2.03426		15.0294	17.9338	12.828		17.6491	8.19981	14.5227		23.2188	8.3125	14.1458		22.4555	19.0607	12.8267		28.0336	17.4522	7.91856
		19.7942	5.88592	2.64705		24.3974	15.725	17.2576		23.5152	10.7812	11.766		9.59018	11.8104	13.1203		32.1662	7.96507	13.5455		31.1	15.1912	18.3961
		13.0465	7.10232	1.19674		30.4038	15.25	9.59882		19.8565	7.24242	7.15625		13.2121	11.675	12.5625		42.9697	16.2166	23.4309		43.9905	11.0009	14.0038
		11.7707	6.77694	3.83671		28.9062	19.8182	15.2186		21.8885	9.05526	9.64171		16.8658	12.8401	13.2979		73.6932	15.75	9.21513		42.7576	14.0312	6.06061
		22.2359	3.95228	1.06188		16.2649	18.3609	5.3375		16.6319	6.2642	6.60672		20.7674	12.9991	12.375		14.097	14.5095	19.619		27.8254	9.77143	9.8381
		8.09294	6.11538	1.97084		35.2068	11.2445	10.3939		15.9893	5.95455	9.19034		24.303	26.0631	13.8446		26.5956	14.2757	14.3991		24.2941	5.26667	7.125
		17.2411	9.13549	4.24226		31.975	20.4915	4.83144		16.3324	2.91477	11.733		15.5037	13.9062	14.5607		50.3522	15.4116	14.4765		18.8424	12.4688	9.14962
		12.012	10.4184	3.3086		19.5852	19.8615	15.1569		14.0958	5.21875	8.35701		13.0546	8.65378	14.9062		25.4316	10.9119	14.0294		26.9181	18.2303	7.63964
		19.2342	7.61608	3.21556		25.6364	10.3333	12.4146		15.421	3.99216	13.4607		19.3788	14.2702	13.9307		20.897	22.8835	19.1746		17.3143	14.5009	11.2833
		6.84762	5.36035	3.06235		22.1177	9.71429	5.125		18.8485	4.54545	10.3184		13.2566	12.497	13.25		30.1676	18.4545	13.3636		19.3167	15.2	15.1268
		21.0301	3.8486	1.67089		15.3832	7.59913	17.1412		10.91	8.75065	12.0775		22.4958	13.1875	13.706		39.9091	20.0188	13.2977		10.2134	11.6184	8.81818
		7.52381	5.41287	2.85714		20.4498	10.0606	9.34191		11.4231	8.27345	1.97443		22.7188	14.429	25.6286		48.6765	15.5407	7.03922		19.6874	24.3485	12.4355
		14.9699	4.55688	1.475		26.3705	12.7614	11.7608		11.5189	9.45541	6.45404		10.5303	5.85472	18.9062		26.6471	19.3955	10.6214		15.3328	6.87619	12.0935
		6.50904	6.55696	3.1804		16.6212	11.2811	6.78309		14.7114	4.05331	8.69078		13.3727	10.1171	15.1354		31.4823	28.2812	17.5312		20.3524	18.9402	9.18934
		39.4438	14.9748	26.1875		45.2812	8.73529	7.75411		19.6141	10.125	7.41288		16.625	11.7978	12.9446		41.9688	16.9983	20.1702		16.039	11.2188	9.11429
		15.1979	18.7784	20.5881		16.844	12.9062	15.7534		9.53591	4.75379	5.27143		30.375	11.1706	10.4062		21.8528	16.0286	14.8152		16.2393	18.7772	7.5615
		28.6866	12.5394	23.7059		26.0865	6.87879	16.1571		19.2186	5.23333	6.53743		14.8632	8.58304	4.76471		20.8527	14.1673	6.21875		27.3475	24.5386	18.0036
		11.0161	23.55	20.2584		35.0123	4.90649	13.1562		21.1022	6.03309	3.2576		12.9839	11.6127	8.73036		17.761	21.1498	14.6562		18.7177	20.4857	12.8097
		23.7243	17.3647	15.9394		40.25	2.65034	17.2799		21.8438	10.6604	7.46234		14.6803	0.984874	11.9251		26.5839	19.8414	13.4113		37.5643	33.8485	12.9924
		37.2848	8.45714	20.921		34.0917	13.9698	10.1515		25.1171	9.75758	8.8978		31.2455	9.82939	13.0625		29.2479	16.0788	9.50996		17.0998	12.9632	9.65111
		18.5672	15.8819	30.75		32.9273	12.2771	25.4574		20.8958	5.78253	8.59713		12.9691	12.4242	8.13482		47.1364	15.1174	6.74632		35.9065	25.667	15.3438
		29.9412	23.8438	27.8235		22.6177	1.46191	10.7261		16.7661	4.58824	3.19003		15.5917	10.8438	8.125		32.2026	32.6259	22.968		34.5758	25.5625	12.9669
		36.0429	15.5295	24.6185		19.4777	9.94595	17		13.3911	1.0625	8.15257		13.1912	11.2658	8.78215		23.1638	12.5706	10.1818		37.4849	30.7479	12.2054
		43.0312	14.25	18.8892		27.2424	13.017	7.01236		12.8398	2.66723	9.87784		10.8958	8.11586	14.7866		20.5151	8.82473	12.6757		30.6553	24.2977	12.1875
		29.877	14.502	17.3695		30.9688	10.0973	12.0909		11.929	2	9.55019		8.78431	11.8384	10.4857		30.0294	19.5312	17.3445		30.95	16.5056	9.49957
		28.5168	16.2437	14.3333		17.8547	9.85714	2.95823		11.1393	3.69042	9.37879		8.20265	10.0238	5.875		22.3375	19.6881	9.44697		32.2849	28.2511	12.5417
		33.3375	13.8361	36.1681		29.7073	13.5979	14.4242		12.1007	3.4375	12.1629		14.9394	12.8454	7.72727		53.9496	11.7784	11.2438		24.817	33.25	14.0173
		27.1427	14.036	24.5241		27.3628	10.2206	11.0333		19.8649	4.9375	17.9393		19.9198	5.89706	10.7941		34.0312	19.7937	20.5438		37.8977	33.9	10.0809
		34.2798	9.80927	40.025		26.8573	10.8209	19.875		15.5312	8.56667	6.16371		16.6562	14.7429	6.88951		18.066	14.568	16.8989		34.7169	29.9631	18.139
		28.5476	9.05	23.9273		25.5417	7.67803	4.94719		7.48485	6.15152	8.25936		16.2559	10.215	11.697		30.3135	15.0879	17.6583		27.4375	38.502	23.8768
		32.1818	19.3725	22.5754		39.7027	5.3674	10.2983		13.9228	5.38324	1.94719		13.0312	8.42917	16.3887		44.5507	17.122	11.1512		43.3071	15.3797	19.2261
		39.5417	19.3017	23.0127		70.7188	11.1818	20.2208		33.4589	5.65455	7.62784		13.9933	6.27206	9.12316		43.3378	13.348	9.9697		40.1423	19.5	14.0625
		29.8687	18.3179	30.0955		27.9798	10.8438	10.9679		15.3824	5.51989	9.08523		13.7365	5.93276	22.8862		32.7333	10.6875	20.3658		41.3843	9.13939	11.7849
		74.8725	14.934	12.4147		34.3833	13.8254	15.3847		14.4479	3.86667	5.24583		14.7778	1.76364	23.7636		29.2571	26.2246	6.78788		32.0036	9.65714	13.5938
		34.9025	12.5723	8.56434		27.2348	6.92035	12.5		17.7888	9.15625	6.49053		17.8394	12.5028	16.5838		30.9697	20.5938	25.8514		30.7529	18.3068	12.1335
		21.5952	18.7887	7.20833		40.6863	5.81372	13.3089		14.7812	2.85792	6.66667		11.9242	10.75	11.9412		32.5294	27.9714	15.2159		13.2364	23.715	14.3708
		35.1732	7.67201	21.4485		44.7446	20.0071	7.79571		18.2432	6.125	12.6085		15.2528	7.125	20.5151		21.7618	21.2022	13.0606		22.0758	11.6359	11.7238
		25.8695	14.8732	18.0568		33.0873	7.11553	17.5067		15.8816	9.35511	14.3384		12.4191	7.0697	7.44669		22.6991	27.5396	12.626		40.2188	23.6893	13.3333
		42.3077	42.94	10.9614		28.6667	4.57169	14.0194		8.89443	6.78355	21.8407		12.3399	20.5758	8.07537		79.8357	35.296	6.53125		38.5273	13.0437	14.0019
		39.2909	24.4754	10.4865		36.3125	11.7661	23.3529		6.35893	0.939394	1.68571		4.375	19.4596	13.4866		24.5866	22.8857	14.1638		24.6912	20.8294	6.09375
		28.9765	48.5714	47.5234		25.5261	12.2273	22.375		7.90357	2.42424	7.45455		3.99228	10.089	6.37756		27.6979	35.1091	13.1793		27.4062	17.904	7.60304
		16.0811	65.5183	15.9616		28.6562	9.78268	13.5714		18.335	2.47059	11.8703		6.55828	8.45804	11.5983		19.0625	12.2169	16.8521		21.9651	18.7437	17.2098
		47.4039	46.9688	41.25		26.8354	15.2647	13.7366		14.172	4.17568	10.4081		12.3474	15.3768	12.6269		25.7102	31.9911	13.7868		44.0588	25.4777	10.5405
		36.9813	56.1562	14.4396		26.0502	14.0322	30.8027		16.9952	7.49148	20.2784		14.5048	15.1314	8.68845		37.8054	25.125	10.053		23.6664	23.8125	14.1515
		15.1379	100.719	15.2983		29.7188	0.802679	27.4808		8.23529	3.91812	11.0909		19.1351	15.0392	8.19485		24.1957	27.3687	17.2606		28.3556	39.5588	13.1523
		41.5123	62.0926	23.3695		22.9706	12.4073	15.1792		12.1532	5.16572	8.76916		8.71176	18.75	4.71875		21.5469	37.3093	19.0987		27.5947	15.8438	10.025
		34.9983	17.6309	29.534		19.8835	15.3382	4.4451		14.43	5.91193	3.17917		14.2961	13.2396	4.80346		39.0025	18.019	11.0368		35.1688	30.8088	15.1875
		87.2294	39.3	27.9153		21.4412	7.6426	11.5312		15.3125	2.03125	13.0333		11.1628	10.5676	6.76103		43.233	31.7922	7.57143		37.2004	29.8125	8.39009
		80.9134	46.0771	32.8511		63.7714	10.0116	9.97427		16.6693	2.28125	8.68655		21.8527	18.6208	6.45404		23.1938	36.1875	12.5294		50.8806	31.3373	10.2269
		70.75	57.2812	13.9394		19.6121	9.70352	12.7443		13.921	4.24242	6.15357		14.3125	11.7576	9.25437		39.8625	38.6021	28.1259		41.9727	32.9508	11.0533
		76.925	29.1515	14.6839		48.511	10.4667	17.7699		19.1225	7.3125	10.0606		18.1471	10.0286	7.40625		35.3374	21.6978	17.5331		43.7476	25.9482	9.875
		46.118	42.4555	26.4451		42.088	8.88052	28.2083		14.9	5.94018	3.43529		21.0692	18.6049	6.07348		27.6184	40.807	13.8864		42.7929	34.5694	12.7857
		25.7775	26.2121	11.1781		35.2348	5.87227	28.2294		15.2022	4.38633	3.16061		9.62922	11.4191	6.76623		31.2771	20.9143	6.46765		26.303	15.4118	9.27534
		21.9375	37.4439	18.8366		40.5	7.39608	19.2102		17.0055	6.69264	7.24286		22.6	13.6412	8.57576		51.5237	38.2886	16.625		26	25.0938	8.17143
		55.8143	20.6875	33.2188		16.5	9.40287	33.691		13.352	5.35294	1.31551		17.4046	15.5398	10.4062		66.053	46.3305	24.3309		30.9062	24.2569	9.23797
		35.6377	36.3032	35.5		23.0896	13.4875	11.2316		10.688	2.59375	9.30019		13.0795	6.81434	10.1506		50.3235	30.3548	12.9357		29.1471	10.6847	6.96964
		44.4375	25.5902	32.025		19.9824	11.0748	15.8042		11.8144	4.67488	1.86213		9.8125	8.86553	10.4848		44.7112	33.0326	18.1562		14.3913	22.4771	19.8364
		87.8046	41.7849	49.2023		40.0182	13.2392	24.4559		12.5714	3.48674	2.23333		8.34375	12.2714	15.1212		31.0771	30.2991	22.1827		33.5852	17.6562	25.3957
		42.4319	19.4392	10.9029		50.6213	12.6667	18.886		17.8768	0.152101	9.93853		8.23529	16.5588	11.8272		34.1892	35.3203	21.1396		29.9476	19.85	30.1333
		34.5412	20.4136	13.0701		41.3177	7.20355	18.4476		15.1222	2.60278	3.97297		12.5784	9.61818	10.3117		40.8476	24.9602	19.0069		23.9846	15.2348	27.7812
		74.7714	12.5236	40.9688		28.1167	5.44118	8.46875		16.4858	2.16193	12.6364		8.79963	8.5625	9.60982		49.9342	20.7945	12.0074		16.5194	18.4929	23.6286
		83.349	10.7286	32.3679		15.7894	4.53676	19.75		17.0606	2.08088	7.50123		6.64706	9.86875	12.5		30.8126	15.1887	23.1096		20.1875	19.7324	29.2472
		112.212	48.3229	27.4972		11.8605	1.85701	19.2757		13.3125	3.1725	5.69832		15.3948	8.88571	3.53125		51.0375	27.3996	22.2132		18.2992	16.0944	18.1581
		55.5256	38.0559	29.8438		19.0432	5.20639	13.267		23.7812	4.56061	4.25717		16.0092	11.1032	18.7523		34.568	21.5047	16.9651		19.9078	18.932	31.8286
		59.6259	32.5085	19.4277		14.0786	2.49523	19.5625		14.6788	3.3267	8.90827		12.6269	9.09564	8.09375		48.3424	25.0625	10.0312		45.7027	17.0606	35.4848
		58.0104	44.2939	16.9955		18.8286	1.56534	14.8438		9.24421	2.83272	9.56863		21.5759	15.6392	9.60303		29.6673	11.8078	14.079		17.4688	16.9154	33.6464
		51.7301	19.9429	14.0947		30.5758	6.79814	23.5533		11.8098	4.52496	10.553		13.2069	12.9521	13.5938		50.8346	21.3143	18.9412		24.7188	14.5143	29.75
		40.5875	55.581	31.4356		24.8927	2.65625	22.458		14.3343	3.38411	13.198		8.61472	10.5319	10.7188		34.8494	27.5956	16.4858		28.6544	13.742	36.0714
		61.4701	32.8621	18.7272		7.30684	2.84375	3.62026		9.80214	4.53498	3.41912		15.3864	8	11.0066		30.1212	36.3841	18.3806		25	19.098	23.4412
		43.5492	51.8919	21.2265		19.125	4.52449	14.0606		9.81696	4.31434	7.12083		13.9708	4.06061	13.6251		45.4984	20.2598	11.7		33.1085	32.6723	27.4157
		66.4347	66.4098	40.3191		21.8823	7.90536	14.4563		17.5567	6.30958	11.0691		16.0502	5.76293	8.50417		17.5625	30.0643	14.2121		25.5786	26.125	21.3125
		57.8223	23.5814	15.7979		32.2188	9.2902	14.2015		11.3938	7.1875	5.29375		12.1292	14.2557	4.87879		39.0509	10.7888	17.7188		24.9296	24.2841	27.6062
		51.2875	60.875	23.0161		25.1989	9.44764	19.1174		18.8784	2.905	4.79307		30.6512	8.69697	4.81818		44.4366	19.2686	10.4375		48.5966	28.8741	34.2121
		76.5979	43.9964	34.2108		27.6471	7.12121	5.30303		12.8125	1.42235	10.6248		13.8087	9.6	11.4375		40.6967	18.6111	17.527		30.9804	28.3188	38.4044
		38.8277	45.6364	23.1723		12.4806	7.7	8.96042		3.99603	5.0625	13.0598		15.9062	15.0142	11.7812		23.7238	12.7429	12.7137		26.1562	30.1985	23.1434
		39.8788	16.7542	27.0723		19.8521	24.0502	9.28632		16.6195	5.47917	14		14.0625	10.3458	9.11909		32.4299	31.2763	5.56757		35.8125	27.9054	26.5165
		66.1562	40.8438	24.1941		18.5571	13.2188	8.98655		10.1613	4.28125	7.77273		19.9062	8.42232	11.9706		43.8438	25.2188	12.0606		36.7491	32.9991	21.4857
		78.9195	45.1964	15.1403		18.0071	17.1681	6.71959		29.7812	2.54911	13.3456		21	17.5758	8.5625		36.7679	63.1471	20.9107		33.5	33.6199	18.0848
		90.5998	35.4048	25.4048		21.6875	7.79451	9.11948		30.4489	5.20644	9.87843		17.7812	11.4309	5.0625		40.5	30.4312	7.275		24.1866	36.55	26.9992
		52.9303	22.6687	23.1303		18.9299	13.1471	5.46429		12.025	6.12879	8.50216		17.0891	14.0398	6.66004		33.4522	23.386	19.7188		27.7926	21.2317	16.7254
		116.348	41.9375	12.7077		22.2831	7.78125	25.6519		24.1893	4.40446	15.3396		16.6268	12.7549	11.6393		23.2727	37.0625	9.85586		26.9612	28.4688	30.5864
		64.5588	37.402	19.4613		18.1589	10.0882	8.37143		15.4731	5.78528	8.25982		17.7485	5.86553	4.42178		40.7188	34.3294	11.8739		21.1115	21.1613	19.7344
		44.3487	24.6017	41.0312		18.4659	20.2941	9.18015		9.86975	4.3877	10.375		20.8417	8.375	9.73201		43.2151	27.4044	19.4269		32.9261	22.41	19.1022
		67.0208	22.0349	12.5294		22.2973	22.75	13.8902		15.6009	2.93566	13.5		12.3272	5.05801	7.54545		29.0607	40.8357	11.5625		27.0975	34.5085	25.4242
		67.8009	24.9169	50.4849		24.5424	16.7023	18.9697		19.2251	7.65625	12.7576		9.78147	6.60089	4.39867		37.3784	42.684	15.9875		26.75	24.0938	19.6773
		45.4383	24.8807	19.127		26.5241	15.2358	23.6546		18.4138	2.18151	10		15.8125	10.1597	3.29156		17.3494	17.6471	20.5321		37.0123	31.0182	25.2569
		52.3	46.1891	20.983		18.7936	21.6875	9.50357		20.3488	9.4536	17.125		10.1114	11.75	9.38571		51.9455	20.6562	10.4857		28.4571	25.4294	18.6691
		42.267	25.9723	31.7812		19.208	21.4186	16.8641		22.9559	10.0076	8.5		7.88542	11.4607	8.94508		29.0875	27.6235	18.1604		34.0152	24.9737	24.1498
		67.8758	33.7109	20.0312		19.3074	5.35545	29.6286		20.6363	13.7353	15.303		14.1572	15.6714	10.299		32.1402	16.4422	24.1567		28.2686	26.4146	27.4848
		34.962	47.4261	27.305		17.5677	2.0625	13.4025		19.3805	5.52496	9.70909		20.0606	12.9688	5.75294		37.6381	21.8188	42.8667		32.3125	25.1597	26.1875
		51.8548	30.2652	25.7576		8.25474	7.28225	8.90909		12.202	15.8159	3.56667		18.1818	15.2576	5.7348		23.2819	21.5568	38.5625		35.4125	40.3054	18.3438
		59.0312	23.6286	28.4602		10.1912	16.0312	12.0571		14.3339	11.1515	13.6174		13.488	17.1024	14.6212		21.4704	25.225	27.3056		34.9143	19.1848	27.125
		20.7941	58.1444	34.5637		29.984	26.036	30.625		12.2652	10.5	14.7886		11.7485	15.5294	7.11429		20.5312	16.8784	33.2074		38.5622	16.7273	29
		36.2027	42.9173	18.5588		19.4312	13.4205	0.92959		7.44301	2.97415	7.38039		16.1905	12.0767	18.8009		16.3712	16.0611	19.0993		24.9907	26.5958	27.0202
		40.0312	28.2899	21.5037		22.4307	12.1613	7.80672		9.5625	4.85833	18.1085		13.6667	15.1182	15.5401		23.1255	19.2298	22.5429		32.4328	16.6	19.1848
		51.2027	25.6031	20.9924		12.713	6.07143	5.32353		34.4688	8.2344	6.75676		6.87669	27.4073	20.2625		49.5256	20.6061	34.5455		33.7745	21.1143	33.5562
		39.6364	27.6348	16.5098		15.7831	15.6151	6.44762		36.4251	8.40625	14.9715		17.375	7.75982	8.84007		22.5625	21.9154	23.9027		40.6812	22.9	28.5882
		58.4984	36.3333	16.8354		14.3159	4.66012	5.91723		39.6098	8.53565	15.5901		13.6212	11.6005	14.704		31.5	14.7887	28.6875		33.6364	28.1176	32.8312
		83.9062	45.6013	21.3667		8.41818	5.06629	10.4329		31.9062	9.02941	18.3083		16.6062	9.98039	10.6009		33.4943	22.2911	34.2143		37.5625	33.8107	35.5273
		26.0606	25.8927	14.4781		14.9241	7.26916	2.91099		10.7273	6.92708	23.5405		17.9357	13.7386	9.62121		25.6875	16.3289	30.7647		25.0952	33.303	42.5429
		76.9688	18.3676	20.0873		18.3057	0.770221	7.84706		16.4195	10.5453	13.1966		7.45833	9.72443	12.5483		39.4007	36.6495	28.9053		35.6061	23.7996	13.4
		52.4412	37.7255	12.5294		10.8989	26.9697	3.09375		24.5518	12.3845	8.69034		15.4848	14.8824	17.3797		35.9157	28.9375	28.6562		32.9241	26.0294	19.1324
		45.0312	18.0882	45.2408		23.6667	10.344	8.96875		7.339	6.7125	8.11581		18.9688	7.27362	8.34726		17.8021	25.3873	22.4348		35.3633	27.1706	20.4299
		87.4235	39.5056	18.2866		25.8108	18.3841	12.4688		15.4143	7.16934	18.5718		15.893	13.7402	9.39706		31.9574	21.4763	18.8788		33.4432	34.5331	19.9105
		109.137	53.1429	25.7531		39.3333	12.9697	10.9867		18.2424	11.2121	10.0028		17.0846	11.8346	19.1875		31.9843	27.5188	43.1912		26.6765	19.6136	28.9062
		22.0938	32.7206	20.785		24.4713	11.7273	9.0695		11.4485	6.91429	14.2849		14.4518	13.2408	9.21622		38.9688	25.318	26.5239		22.0663	24.5956	25.4083
		32.3447	22.8727	15.9053		17.375	15.5363	6.78961		8.3267	19.7585	9.8447		9.72727	10.8621	7.39394		31.2812	25.6153	23.9301		29.016	30.375	27.4375
		23	17.875	16.9443		7.16071	6.80587	7.89867		8.80331	12.6229	25.2286		28.6912	11.6455	11.6562		46.4659	49.3271	20.6571		39.5303	23.393	18.1591
		111.104	18.9333	24.4522		14.6562	9.91572	10.732		3.15625	13.3078	12.0857		20.75	10.625	16.5866		28.625	15.9472	22.308		36.2983	24.5652	23.7585
		62.8788	51.3333	26.4062		19.697	6.65993	7.9375		22.8646	4.1583	12.7825		13.333	9.89697	9.96875		19.9563	29.0896	24.5168		47.8485	14.5938	24.0651
		37.4511	35.2868	21.9009		14.5588	12.7357	12.3004		15.1686	6.075	18.3401		22.4924	12.7872	14.1729		23.7339	17.8271	22.2206		33.0901	24.6579	28.1818
		46.3125	51.4398	65.0104		12.4596	13.3634	7.48485		21.8381	11.8788	13.4597		16.9143	8.1875	11.6588		26.2386	19.375	29.9228		54.8646	22.5749	31.0625
		34	72.4643	32.2708		10.2188	34.9688	9.20454		12.696	14.4874	6.92857		17.3143	13.1836	0.803922		21.3657	41.2981	11.5223		42.2304	21.9706	29.5729
		40.2942	46.7708	48.9186		16.9403	8.15625	15.1892		9.13445	11.4176	10.7537		10.8837	13.1562	5.125		34.179	22.9815	11.1301		23.9983	26.6047	29.9786
		36.4131	44.3507	30.7101		49.1042	25.3969	13.2978		16.8818	9	11.8063		8.60232	15.7197	11.4873		21.9602	34.0701	39.2211		36.5134	22.6486	39.0625
		66.6979	50.2463	37.2857		36.3627	11.5	14.5625		13.1562	11.3392	13.9932		17.6394	21.5938	7.81161		27.857	35.1875	17.027		41.0997	21.4088	28.0134
		46.9688	36.7893	27.7048		23	22.0571	11.2131		28.2094	12.5857	8.01838		7.56757	17.5729	10.5767		35.9697	29.4563	25.5961		32.2667	29.3617	31.4688
		61.0568	34.1203	36.0369		19.7117	9.13333	22		27.0455	13.0919	9.03125		8.13939	15.1089	16.8438		27.8571	41.1361	16.4726		36.8993	32.7879	35.0445
		47.5578	22.4286	48.9312		12.6061	9.71875	15.9143		14.0473	8.53071	20.7102		12.1479	18.1269	6.45714		28.9061	25.522	25.2154		30.3598	22.4195	41
		69.6875	41.9312	60.1085		17.2804	14.2765	2.93304		19.3639	1.04228	26.6909		12.1401	13.1165	9.24242		24.6875	42.425	37.3636		42.1525	29	21.095
		43.4344	41.5	23.6071		17.8645	0.814338	12.575		9.18124	7.5625	9.96875		9.25042	6.12467	4.92314		34.5568	31.5979	31.2812		32.5588	23.266	25.5374
		36.1364	49.375	45.836		44.2437	7.95009	20.3479		8.92898	14.8286	26.7818		16.8993	11.6988	14.2116		37.8937	60.5625	10.2759		32.0644	23.8755	26.9589
		45.3805	59.6843	53.6		37.3205	6.87879	8.08788		10.9366	10.5312	23.0578		15.6431	19.7714	7.81818		42.2286	24.2491	26.5938		25.8378	20.6742	31.6676
		31.2206	54.3182	30.1419		20.5824	46.5517	46.7647		19.8604	2.8125	10.1127		16.2059	15.6562	4.88051		25.4189	17.3636	33.4099		22.9931	23.608	26.2759
		59.4375	21.2221	24.8485		24.1316	35.3606	32.773		12.5294	9.77196	15.5823		12.9207	17.8316	7.26894		27.0743	30.9625	15.6452		66.5353	23.445	30.75
		39.9521	27.5852	36.8643		20.8155	14.8386	30.9559		7.81629	9.64338	28.0286		10.0938	13.7273	10.0071		39.2642	15.6	23.4491		48.3745	22.6476	32.4376
		41.5758	25.85	39		11.0546	19.4891	37.0529		8.36364	4.96875	18.1212		12.4242	18.6282	13.3286		35.0009	23.9714	24.6458		35.9588	18.1854	41.2459
		50.8	36.2405	43.407		27.4208	17.9627	39.1411		5.16193	7.87331	26.5875		9.33239	9.71569	21.7812		34.4104	20.6333	22.6176		65.6337	25.2914	23.8571
		63.3766	23.2766	30.7256		9.15151	22.4546	20.8125		9.56081	11.2273	34.8672		7.35238	20.2188	14.5771		22.7576	22.2353	27.1913		39	29.6912	26.4676
		36.9619	17.2121	43.5515		20.3248	34.0843	12.0312		12.402	8.11161	19.092		14.0579	16.9118	10.0938		28.75	33.9179	46.9056		39.6364	17.6486	39.2647
		62.4267	29.5938	31.4821		15.5758	13.82	29.0114		18.0844	6.75	22.6847		8.01872	14.5938	1.85208		21.8619	30.8788	31.8286		65.3491	20.2758	29.1212
		60.6449	32.4361	51.6875		27.4121	27.9392	27.6287		13.4962	14.6875	18.1134		11.625	10.6061	8.9841		29.41	32.2408	20.5268		56.1591	18.5116	19.9157
		37.62	43.1219	21.1562		23.6875	26.0802	18.1496		15.8187	9.8877	25.4502		18.3911	9.54643	9		28.883	29.9678	31.5772		33.75	23.142	26.8091
		51.4412	35.756	46.2116		13.4518	19.3939	13.4688		12.9046	10.4761	4.27273		28.238	12.8	9.31016		25.5509	41.0203	18.484		17.4824	17.2736	25.5303
		53.1354	43.432	47.1613		20.8394	15.909	22.1818		10.9118	4.86458	14.5938		11.2424	1.3	10.6242		27.8674	42.3939	26.2568		16.7563	24.4223	27.9394
		44.2355	60.7812	43.1004		12.2302	23.9977	33.1		10.2604	10.1705	12.9848		10.8879	8.74811	11.4688		23.6746	24.2983	44.875		20.1468	22.2749	25.5276
		41.9353	36.9762	41.2941		14.4536	9.94341	11.5393		13.3848	12.6029	27.5936		5.97059	7.35795	5.55882		18.8894	25.9798	24.6875		40.4562	25.5714	23.6879
		71.0676	56.9848	53.7059		23	29.75	6.08745		12.0718	10.9967	11.7429		8.24464	9.95332	9.44034		36.4434	27.4625	31.9688		16.4719	21.1098	22.2094
		47.5178	49.2358	57.3768		18.6562	20.2917	24.4301		8.48769	8.94118	28.3295		12.4087	11.625	10.1562		39.3627	32.5579	25.6326		20.7609	23.975	18.9521
		42.5037	61.5699	32.5455		22.0625	16.5758	23.3119		7.06328	4.74621	43.7102		23.9678	11.8688	2.08824		38.5606	23.1732	18.3116		27.6525	30.2188	24.9444
		49.3879	40.663	39.4026		31.303	25.0201	15.4816		12.6449	11	22.9375		7.97297	9.10089	5.51515		32.4545	18.25	25.3841		18.9501	33.3824	11.9075
		41.6	83.159	52.5312		16.5518	35.125	27.7667		16.1313	7.28537	24.4884		10.5588	2.01467	1.8125		47.3382	25.5431	36.9394		25.6583	17.0807	15.0496
		43.2812	74.8279	64.25		12.3601	22.7905	23.1875		15.6758	8.875	34.5491		19.1827	7.82589	7.81372		69.8636	24.7985	13.4688		32.0304	25.1636	22.5643
		34.5104	56.0615	64.9688		27.8438	25.9304	20.1689		6.83144	14.0938	29.1875		6.66667	15.1777	6.62251		39.8268	25.3824	36.8542		18.2585	21.0341	30.0909
		33.8875	59.625	65.7273		16.0018	14.6571	25.2224		2.54902	10.5312	23.2335		26.1195	8.29476	13.9437		23.6807	33.5152	36.2308		20.1673	22.8503	21.7273
		56.7445	44.5063	60.6193		25.9014	31.4473	13.454		22.3604	18.8251	16.95		20.193	8.94286	6.85829		33.9073	21.6968	46.4375		12.0028	24.721	34.1104
		38.4625	55.9026	71.6011		20.9091	19.1562	8.87879		14.3645	10.7746	19.9394		7.83088	6.06388	11.0946		43.3615	21.8353	17.1711		21.1758	40.3873	25.1844
		44.9789	56.9913	24.5312		14.6438	33.1383	13.4205		8.65814	6.13936	17.8152		16.2169	11.0095	5.15456		44.0333	37.2093	23.125		24.7576	33.1882	29.0046
		33.9385	105.191	48.625		14.2728	41.5823	19.2242		6.59943	9.24905	17.9394		16.3873	6.11943	8.65625		29.525	34.5152	36.6407		33.8182	29.7996	22.6774
		37.3059	57.2224	28.3473		21.8285	34.964	11.5653		13.8252	3.95455	16.7154		14.4384	16.8485	11.2551		36.2528	27.5644	41.4		24.9816	38.2758	20.9924
		30.1392	34.5456	19.5758		20.9062	35.6018	1.65625		4.1	11.25	31.8759		7.93137	19.3345	10.3015		45.0473	31.8438	12.2151		23.3009	24.8444	15.6155
		28.0386	44.3773	19.7699		15.6151	14.3473	10.697		9.93566	3.5	9.30871		7.4375	14.1922	11.598		25	30.799	27.4626		16.5588	30.1268	15.1562
		35.574	55.8482	45.3362		15.1346	44.1471	18.7451		14.6847	12.5436	24.8217		9.70232	9.05089	10.9731		35.0852	26.7674	26.708		20.3695	23.8121	20.3375
		44.538	30.7846	54.0848		16.5231	13.6098	24.5336		7.08052	9.85357	17.6035		2.21875	10.6396	8.11948		22.4	27.4044	31.5312		19.75	23.7188	22.9804
		26.7102	54.697	49.4		26.6364	13.3522	14.0938		16.9429	10.0588	9.375		1.69196	10.3585	11.125		23.4797	31.7982	26.3179		36.9688	28.3456	16.1676
		48.7093	54	49.639		18.3324	20.1071	14.7745		6.00154	12.2574	9.1875		16.2285	11.8496	9.90348		48.0529	18.3913	19.4062		27.6788	30.0625	30.1451
		31.8438	48.9062	28.4428		13.619	21.6482	7.15238		9.34375	18.7597	16.5625		2.42411	9.50833	10.75		43.956	30.9524	43.0446		26.6625	26.0661	32.0871
		62.7481	38.6629	49.5966		23.8823	19.7992	18		16.4504	9.09564	12.9412		9.05331	8.92056	11.9688		26.1902	21.0917	43.5523		25.8125	22.3729	36.9054
		43.1382	67.8092	39.2221		27.7292	18.7904	22.1695		10.0938	10.5312	10.5407		12.4991	11.9908	10.2375		49.1898	26.877	24.7714		18.8608	19.8173	32.1783
		29.0303	72.7188	53.2433		27.7812	15.7794	9.59459		8.8619	8.65625	29.2188		7.69162	35.7812	5.30882		29.2812	45.2004	19.9099		23.4476	33.4337	30.9688
		32.6305	59.9367	48.2615		49.2464	38.7273	16.6438		14.9196	8.54412	10.9801		13.3281	5.12868	13.5604		47.1515	15.4383	34.0725		22.4474	33.1667	35.4062
		33.3879	93.7647	55.7206		33.1023	24.1643	14.2045		14.5732	7.29234	19.7812		0.424242	12.8182	22.3924		55.2429	14.1963	18.9697		41.8286	35.5205	40.0537
		31.5938	60.7098	38.505		26.0041	7.32023	22.2812		7.7739	6.20588	8.08824		2.72809	13.3282	13.535		48.983	23.9991	16.3323		21.0312	26.5146	27.019
		40.6066	55.9498	30.7036		54.8059	32.8681	14.5		15.9792	13.6176	14.3125		9.28125	6.18939	9.29177		29.6562	8.87479	24.3877		24.2812	33.7879	35.2059
		33.8	65.1562	44		32.3125	29.8164	17.4127		12.7708	14.0935	16.853		55.6562	40.1731	59		4.27437	2.40463	31.6576		26.8971	31.1794	24.039
		34.3273	67.1411	40.4545		14.4729	28.7714	19.9937		11.8755	14.8705	5.73262		38.3636	28.8934	27.9792		13.5958	19.1326	17.7238		25.2647	29.3244	30.9062
		26.7335	55.8482	55.9242		14.9536	13.4303	23.2179		17.9207	9.34976	7.02941		56.125	22.5625	28.9153		18.7803	17.8757	7.50919		22.8217	29.7604	38.9659
		30.9104	30.7846	41.4479		18.842	20.5758	25.1395		18.303	16.592	26.2545		32.732	27.875	44.0326		25.6583	13	7.72121		22.4072	30.4812	26.7541
		29.7614	54.697	64.7958		18.125	19.4422	13.4544		15.2121	15.125	30.9963		38.7306	37.5312	30.296		0.347186	18.9384	7.62032		31.7639	27.9091	22.5919
		39.6032	54	66.6136		31.0625	24.8788	19.733		13.8703	12.003	26.8135		56.9688	35.329	26.1588		11.068	17.6125	13.322		22.8411	36.3752	24.5312
		31.5492	48.9062	52.3151		23.6232	17.3494	28.3636		16.9688	10.9952	17.9237		36.0758	18.2727	39.1733		12.7945	13.375	8.48649		30.4799	30.2279	14.1933
		23.8731	38.6629	65.9026		10.875	15.1841	24.5775		19.819	9.625	19.1187		40.4173	20.0221	24.4071		7.50357	13.2353	9.07904		24.4309	28.5795	17.1048
		27.0777	67.8092	44.2121		20.525	17.5625	14.1691		18.5993	15.5777	10.0938		25.9375	33.9154	15.898		1.26042	4.22185	17.0821		21.8134	24.178	24.5312
		30.3813	72.7188	44.1321		32.1039	31.4062	18.7399		16.7941	24.6562	11.9882		22.0938	17.0127	17.3823		31.3116	14.318	43.3636		21.0167	26.3066	14.9485
		22.6099	59.9367	44.9943		6.58824	27.5938	19.2145		17.9324	8.90625	20.3939		25.6562	24.4727	22.0303		15.3778	1.94034	17.8182		36.8732	32.3333	15.9205
		36.8857	93.7647	60.4938		19.1004	23.65	16.9479		16.8485	12.3295	15.0246		36.3591	21.7893	19.6191		17.8566	11.7986	33.7		16.625	29.1667	16.0455
		30.7043	60.7098	54.3964		16.9062	16.3466	12.1525		35.804	11.8549	11.4242		51.6354	7.09754	21.0511		9.07292	15.1681	31.8987		40.5749	24.5004	30.5701
		37.5882	55.9498	62.9632		14.9108	11.0857	8.65625		15.7955	10.1643	14.1576		43.9109	11.9831	37.2303		19.6394	43.5919	25.7305		35.1089	39.2282	32.3364
		32.6893	65.1562	28.1375		30.4908	21.7118	9.03041		31.375	7.81155	12.7684		29.9118	14.0691	28.9429		35.1515	34.2462	10.6892		24.7857	33.4848	39.8017
		22.9029	58.1664	8.93939		24.5588	18.1832	7.09191		25.2131	8.33661	18.0938		34.5836	19.7986	23.6571		27.7151	33.8658	16.1345		20	28.1225	16.6802
		17.0312	76.8474	44.5151		30.8494	36.2485	8.27027		40.9252	7.03784	1.2197		31.3125	17.5747	17.9394		25.6616	44.3576	6.66193		34.9504	25.7042	22.3542
		31.6234	66.9062	56.6752		36.071	25.2923	10.5588		18.1949	13.8068	9.9395		47.1468	25.926	30.6471		4.32353	12.5127	5.76071		27.5393	21.6	27.2139
		35.1925	35.6534	43.8125		18.6292	36.1515	8.33939		16.5549	25.2121	11.8125		54.9517	11.8911	50.0846		17.1581	33.1839	21.5009		32.2996	20.844	25.0286
		30.0835	40.5588	51		25.8336	44.4375	11.5277		25.4003	17.2571	6.59882		41.4375	26.8731	31.3857		16.0312	19.9723	1.05777		26.5312	12.1089	24.3824
		29.8121	48.9176	59.2708		29.693	19.897	10.5		18.2917	10.2091	11.5134		40.2424	10.5357	24.7169		36.0938	15.75	30.5784		29.0771	18.017	26.0804
		26.4583	46.8788	40.0971		33.9385	38.9795	14.6061		25.6604	13.5758	17.4875		37.8865	13.5037	20.7229		29.0818	15.9384	29.7595		28.4952	16.1875	20.4147
		40.5506	61.4176	56.3636		31.917	21.5938	20.6875		19.172	12.026	7.90223		51.4849	14.0221	46.0491		24.2108	30.25	26.2409		19.7396	20.8542	21.4099
		55.6562	40.1731	59		38.0265	28.8982	19.0938		49.072	5.59375	8.75184		59.2169	13.1523	52.3458		30.0312	17.7321	31.3033		31.2424	27.6264	25.3286
		38.3636	28.8934	27.9792		49.7563	15.9107	20.0421		21.3104	13.8788	12.4062		26.0294	15.3697	20.9806		11.41	16.6104	26.7415		31.9522	18.6277	34.3272
		56.125	22.5625	28.9153		35.9021	26.7353	21.3506		19.7273	6.53259	16.2753		58.1066	12.8258	49.9034		23.6005	22.1203	51.2188		39.6591	10.6672	15.4318
		32.732	27.875	44.0326		42.4654	23.6595	7.0303		25.5437	20.6875	4.42588		38.1143	11.9152	45.625		16.3066	33.5729	44.7134		31.5485	20.5019	19.8091
		38.7306	37.5312	30.296		21.7196	35.4078	12.7813		22.4062	24.3885	10.9091		46.0336	15.0578	34.272		26.6857	27.981	27.0502		31.3083	15.7426	15.0813
		56.9688	35.329	26.1588		20.9062	20.8124	14.0078		34.4831	11.9004	21.9062		33.751	14.7882	30.5423		20.3438	27.375	42.7059		25.9173	15.3393	17.3693
		36.0758	18.2727	39.1733		25	23.0882	18.125		21.3068	13.5625	2.09524		40.9877	9.78125	59.2086		19	40.3854	19.8364		22.1562	23.2788	16.0312
		40.4173	20.0221	24.4071		4.84314	46.0161	22.4816		25.4706	18.1903	17.5116		22.8438	7.82054	31.9812		14.1176	32.697	33.1268		19.8232	18.3419	15.068
		25.9375	33.9154	15.898		22.9812	20.75	12.2567		20.6503	18.2125	13.4833		38.2979	13.7398	22.5938		10.1765	28.2341	49.4119		24.7597	22.3015	13.7714
		22.0938	17.0127	17.3823		18.7625	15.5813	24.0883		23.5307	17.7505	6.82353		38.3748	13.3996	32.9146		32.7261	31.4866	30.1844		28.3291	28.8088	12.05
		25.6562	24.4727	22.0303		8.97059	27.0363	22.1875		16.0838	14.0909	9.48307		31.9233	7.08571	41.1667		6.37216	34.2292	21.546		23.4548	19.9412	15.8066
		36.3591	21.7893	19.6191		14.697	21.4071	19.1667		25.3953	13.631	26.6489		68.8353	14.4786	32.9981		13.0454	19.0146	20.125		26.6411	43.5881	18.0104
		51.6354	7.09754	21.0511		10.125	13.6307	12.6765		41.8857	9.56847	11.5663		19.433	19.4667	55.9458		11.3214	19.4242	9.14824		35.2394	21.8996	26.8141
		43.9109	11.9831	37.2303		16.0811	30.3788	13.1887		13.25	18.7337	16.6838		41.8665	20.9714	27.5833		4.76085	43.0455	0.841912		38.2424	25.7647	19.0606
		29.9118	14.0691	28.9429		15.2027	27.2131	19.6464		19.2576	15.9252	13.989		38.5108	8.07043	43.9054		32.4991	12.75	30.375		23.0431	28.8725	16.3438
		34.5836	19.7986	23.6571		19.95	28.5714	25.9223		19.7089	17.7838	6.79228		35.9394	25.5672	44.8137		16.6307	20.7812	9.57517		28.2655	15.6562	31.5911
		31.3125	17.5747	17.9394		17.8545	22.1925	14.7326		20.0208	12.7843	7.28571		38.0909	12.002	24.9706		17.9579	23.3409	14.225		27.8217	16.0588	15.9527
		47.1468	25.926	30.6471		16.497	24.8474	29.5405		17.127	9.88352	13.1073		29.9697	33.9953	28.875		19.8217	32.5	42.3456		21.4973	15.9697	25.6773
		54.9517	11.8911	50.0846		12.9091	24.4571	9.45714		20.9244	14.9138	0.0794643		35.8788	37.0928	33.7182		9.125	27.7333	26.5424		39.4809	21	22.8272
		41.4375	26.8731	31.3857		15.3562	35.5223	12.9307		15.6909	14.8747	9.95221		34.9706	33.5646	61.4283		31.9446	22.2995	28.0268		38.4205	29.6733	29.8021
		40.2424	10.5357	24.7169		24.2039	35.3438	22.393		13.7683	13.9667	2.69426		32.7871	27.307	66.0805		23.0133	14.581	24.0261		22.5169	21.6738	20.7389
		37.8865	13.5037	20.7229		34.5436	32.0809	11.5312		18.7096	27.1929	19.0606		40.258	26.8012	33.2812		22.8393	19.2689	18.1854		22.4375	21.825	25.0682
		51.4849	14.0221	46.0491		23.3991	38.9151	31.1562		3.14719	3.86302	8.59091		32.527	23.0147	22.0363		10.5938	30.2121	37.5713		27.261	31.6043	19.25
		59.2169	13.1523	52.3458		54.0771	25.2188	29.5292		21.2529	14.6708	28.9688		39.1084	48.136	26.3731		23.9577	21.8936	13.2616		23.4062	19.7027	29.7481
		26.0294	15.3697	20.9806		17.5485	14.2727	14.5987		15.8732	14.5223	20.3775		28.1054	35.6424	29.4413		22.1411	26.7513	26.8235		22.3671	21.9304	31.8
		58.1066	12.8258	49.9034		22.5066	22.0256	22.6437		43.9697	27.4554	6.33155		18.4982	21.375	35.8934		24.3879	19.3714	32.2529		19.973	24.2064	25.1165
		38.1143	11.9152	45.625		22.0066	22.5125	16.107		38.5333	18.1248	8.39697		32.8529	33.375	22.2727		12.5625	12.8137	14.864		21.3091	33.375	29.3684
		46.0336	15.0578	34.272		18.6544	12.4731	24.5036		21.7084	10.1765	1.10417		27.369	23.1809	32.9874		19.2663	13.518	28.2812		41.2703	32.875	30.7983
		33.751	14.7882	30.5423		22.7344	19.9375	27.3429		41.2045	20.9231	8.76964		41.2178	41.1527	42.4628		35.5095	6.3125	19.233		36.0857	31.4811	17.1685
		40.9877	9.78125	59.2086		11.2268	28.7225	30.2463		15.8159	6.95844	12.6746		48.5242	40.1458	25.8242		34.4694	26.1004	34.6029		29.0355	24.9579	27.4743
		22.8438	7.82054	31.9812		14.625	41.303	15.9148		14.2273	22.2686	10.6562		20.9152	15.6379	29.5979		24.697	32.0588	18.0956		42.3125	34.7197	26.0805
		38.2979	13.7398	22.5938		18.2188	33.3125	27.4242		22.4865	12.0092	6.43482		51.0331	24.3848	37.943		34.0349	18.5214	29.5273		28.9394	24.1562	25.5775
		38.3748	13.3996	32.9146		18.0978	27.6222	20.6383		15.484	20.5936	18.6505		39.6036	34.9246	20.7628		19.5284	12.5861	7.57083		26.7104	24.7008	55.8125
		31.9233	7.08571	41.1667		13.81	20.303	13.2063		31.1588	13.1599	6.3974		34.8117	39.7667	36.5741		35.6394	8.42992	11.072		20.3693	26.1926	35.4788
		68.8353	14.4786	32.9981		19.6799	9.50606	15.739		20.6489	17.0256	4.67803		29.5771	34.0688	21.1853		17.4021	17.8199	12.4688		34.5125	29.1452	39.7196
		19.433	19.4667	55.9458		18.792	22.3579	13.1875		16.2125	13.386	8.75507		43.1818	32.8603	21.3437		15.386	12.7304	11.8364		29.2272	38.9982	20.5464
		41.8665	20.9714	27.5833		24.6177	10.4773	12.1875		20.3636	15.5101	6.27273		36.9958	21.2042	41.9564		30.625	23.3082	5.78095		23.1762	24.125	27.3845
		38.5108	8.07043	43.9054		7.95498	14.9091	17.6106		21.8958	11.84	5.87647		30.8381	34.7708	37.9958		15.75	12.3769	3.24955		14.2898	24.8132	22.0286
		35.9394	25.5672	44.8137		24.5	29.8515	12.5393		19.5277	31.5478	6.11818						8.28487	23.6654	21.2333		17.5294	31.0277	26.4235
		38.0909	12.002	24.9706		28.1004	27.7188	13.2727		14.3132	15.9652	14.5625						23.3235	24.3456	38.181		20.7353	32.0625	22.2906
		29.9697	33.9953	28.875		15.7614	24.8665	14.8384		32.7944	6.47917	6.47143						15.4471	23.5588	12.7273		20.6364	30.8854	15.3456
		35.8788	37.0928	33.7182		32.2289	39.6724	14.2424		26.5893	21.0936	7.125						41.1468	37.8002	27.375		26.9117	40.9735	17.3957
		34.9706	33.5646	61.4283		31.9062	44.1714	7.34375		14.4981	19.4375	8.25208						27.7212	22.8295	48.0438		22.4811	26.3024	21.7866
		32.7871	27.307	66.0805		29.3108	23.7396	19.6417		17.7812	5.96591	0.0580357						47.3636	28.1176	16.3938		34.4437	26	22.625
		40.258	26.8012	33.2812		28.8623	43.0485	27.7941		34.2693	13.8529	4.11765						14.6976	18.7965	37.6364		15.125	18.1818	23.0459
		32.527	23.0147	22.0363		10.3134	20.3529	17.375		23.3313	15.7082	2.44792						16.4936	14.4062	19.1029		25.5086	19.3097	14.9393
		39.1084	48.136	26.3731		29.125	24.6534	13.4583		13.5161	0.349376	4.76436						17.7978	16.7445	30.3083		24.1715	15.6875	12.3112
		28.1054	35.6424	29.4413		15.5312	55.7576	16.2083		27.3759	12.1912	3.34375						22.3753	8.71023	23.7692		23.0214	25.625	10.0211
		18.4982	21.375	35.8934		20.4242	30.3939	18.284		24.6264	12.4459	6.91429						35.7714	20.3125	24.0455		20.9223	21.0576	17.303
		32.8529	33.375	22.2727		17.0647	38.1875	26.0938		17.4559	15.1857	1.8522						35.2902	24.4763	24.125		31.7297	27.0753	13.9413
		27.369	23.1809	32.9874		21.3529	21.4659	25.7254		22.3357	10.7655	5.7697						22.1478	17.3084	14.6449		26.2714	32.4758	12.8919
		41.2178	41.1527	42.4628		15.0357	21.4593	18.4328		9.01337	9.5342	5.65341						40.25	21.7333	25.1143		39.7273	23.5625	9.72468
		48.5242	40.1458	25.8242		13.6127	16.0125	13.1818		13.6519	17.4044	18.9191						22.7721	29.4424	27.0256		36.7093	23.8919	14.2498
		20.9152	15.6379	29.5979		24.1471	31.5971	15.3919		16.3151	12.5019	9.02121						14.4688	23.4318	22.2244		25.9325	20.0663	17.4242
		51.0331	24.3848	37.943		12.3636	24.6061	13.2727		22.1411	11.0485	9.5701						16.2052	26.6241	32.6857		30.6184	14.9173	26.7917
		39.6036	34.9246	20.7628		17.3319	31.7945	16.9062		23.7458	14.4354	4.49394						20.562	20.5786	8.62321		31.7982	16.3174	18.4
		34.8117	39.7667	36.5741		17.7297	26.114	32.6091		12.623	13.8208	8.64884						16.2242	16.2311	34.0276		30.114	14.8485	15.4545
		29.5771	34.0688	21.1853		18.8718	34.8305	30.2424		15.8752	3.38393	5.03661						37.3857	23.2188	26.0256		30.4805	17.2389	17.5549
		43.1818	32.8603	21.3437		17.1958	19.0633	14.7386		15.1884	13.5142	12.2244						31.1437	27.4659	27.9242		32.0521	17.5312	16
		36.9958	21.2042	41.9564		27.8485	15.0794	14.7077		36.6165	11.0833	15.9						11.2173	16.5056	43.7812		29.3014	19.7167	18.1581
		30.8381	34.7708	37.9958		50.2833	28.09	15.5945		25.9062	6.56913	10.5735						25.6875	25.5521	42.3485		38.1875	24.375	20.1268
		40.5125	38.2857	23.0402		15.8608	12.3939	19.9062		13.7229	7.31534	11.5956						16.0909	23.1212	49.3193		32.1335	15.4806	19.787
		28.2812	27.6429	9.5625		13.5294	27.2242	36.2886		2.3125	9.34375	7.28125						21.0271	16.7718	18.9508		24.5672	16.4812	15.8456
		26.3588	21.2605	8.88661		13.8078	29.1143	22.8294		15.3229	18.0651	6.82264						26.5805	21.5971	27.0152		20.4764	25.95	15.1121
		46.267	23.5818	16.3438		29.4886	16.0429	33.8036		8.88324	12.2699	4.57054						18.4375	39.1581	22.1143		30.3454	40.0846	28.5758
		41.7772	28.8816	11.403		32.3083	26.6562	29.9508		15.3143	11.7636	12.0368						26.0667	38.4162	29.2622		34.35	20.5732	15.807
		51.6167	18.0338	20.9283		14.9651	47.0862	32.4098		13.6127	6.28125	8.59713						22.1429	15.2479	30.6426		30.1875	25.9861	17.4688
		37.5	21.7627	27.1354		20.8401	14.9723	20.8342		18.3601	13.353	10.0091						4.06534	14.8506	19.4602		19.0397	31.5882	22.8182
		36.4538	34.3697	30.3419		31.7558	18.409	20.0235		22.9144	21.2714	7.57821						12.2059	26.9929	27.2364		31.7812	28.1366	24.5114
		47.6629	23.9792	24.8059		18.5	20.9429	35.6507		24.5123	19.9782	13.2424						26.5	26.3438	23.4991		37.1875	26.6107	14.8438
		97.1042	18.4529	27.2545		22.875	16.6932	56.9688		22.7702	37.4375	13.9896						27.7576	21.3116	25.375		22.0811	22.886	17.3646
		32.8824	14.8773	34.6964		17.3201	38.7784	11.7059		11.6746	10.0114	5.93561						37.2874	46.3759	21.2387		28.6562	25.5735	20.6824
		29.1847	37.875	37.8244		22.7008	13.5938	37.4242		13.4688	14.75	13.5152						9.42045	20.8986	19.8217		32.1012	26.418	23.25
		39.7071	27.6642	33.1784		14.7923	18.4455	17.0196		20.9792	20.6752	0.984848						27.0983	18.7188	13.4185		25.1746	25.375	19.5429
		19.4062	41.4173	29.2171		37.2909	14.8428	25.2114		13.2727	9.72727	6.09375						10.1875	20.2061	3.85726		25.8191	24.75	18.5749
		18.4818	18.3547	19.6502		26.2426	41.447	17.3456		28.3959	15.4545	5.9451						19.5225	17.8646	24.6667		36.2041	23.4937	18.3935
		19.4679	21.9062	26.1104		13.881	10.8127	48.625		17.2992	6.30909	19.3939						14.1723	12.9062	24.4924		31.2815	27.5824	25.7849
		42.7812	37.2424	21.9769		18.9375	16.2326	32.287		8.46437	17.8479	5.39792						36.6506	24.0938	9.86486		24.9	24.625	18.8533
		54.251	21.6911	31.5938		17.8182	26.7243	23.8125		5.53883	13	11.7879						31.7777	19.5636	1.74372		24.8722	33.7396	26.4688
		45.7585	21.4788	28.9777		13.9214	25.1572	33.6216		8.17046	15.1078	6.55774						21.7838	20.0814	18.0647		24.4085	25.7737	29.3125
		37.8182	15.9667	31.0909		22.4606	23.6562	19.2726		9.35946	12.0054	4.9375						28.4381	23.7879	18.6667		21.0974	49.3343	32.5568
		34.8493	14.8674	28.625		26.9439	16.7617	21.4286		10.4118	13.303	11.3455						32.6515	26.4375	31.1032		21.3375	26.5389	26.2919
		29.0882	19.2888	23.0276		18.6935	18.5294	31.1073		10.2708	18.375	12.8797						41.3191	31.6323	16.2		35.5	14.7059	16.7504
		18.7777	31.2809	30.8258		16.8887	16.661	23.8823		14.8386	2.3697	11.1158						24.8165	17.0473	17.5455		26.5625	32.1013	26.3125
		26.4021	39	32.6875		11.5884	31.4501	29.2479		11.7788	15.2869	8.4536						17.9086	10.0331	19.0994		20.5	31.5176	27.0303
		48.9119	38.6125	32.8235		15.7667	30.6829	18.0961		59.5625	22.5938	3.60846						27.7234	8.16371	16.6476		22.2121	20.0625	25.5053
		29.0811	29.6125	19.5151		16.5758	17.6759	32.5		28.7812	16.3419	6.10714						21.9301	5.48485	33.8617		18.853	24.7143	24.9316
		21.0882	12.5228	23.5257		26.9706	31	20.5		21.3438	23.054	8.03333						28.2996	12.4786	28.4191		33.75	23.142	26.8091
		35.2825	34.2679	37.7032		17.0182	33.8866	32.443		3.81212	13.1242	1.23463						10.6089	13	23.672		17.4824	17.2736	25.5303
		20.2424	43.6116	30.3584		17.7316	32.3931	28.1828		22.9973	15.8787	12.6433						25.941	24.3292	23.0341		16.7563	24.4223	27.9394
		51.8879	23.6242	21.3729		28.5247	27.0434	28.9232		20.3667	24.25	5.93371						49.8125	16.5625	16.8621		20.1468	22.2749	25.5276
		38.5993	25.9571	14.3289		13.2781	19.6017	31.3952		28.25	25.3401	7.83428						15.9706	12.1301	41.9261		40.4562	25.5714	23.6879
		21.5754	21.3882	21.3355		13.1212	24.1702	9.91429		12.7437	22.0426	7.55331						28.5388	7.19375	18.2206		16.4719	21.1098	22.2094
		31.1515	16.8636	20.4198		20.5754	32	41.0805		15.0196	12.7023	3.84375						13.0878	11.0295	27.3125		20.7609	23.975	18.9521
		45.2528	23.9688	15.0938		10.8438	22.0961	24.2721		16.821	13.3802	14.8816						13.5299	31.4908	31.6364		27.6525	30.2188	24.9444
		27.2462	44.6061	16.4062		24.5199	15.7396	22.2576		16.5312	13.4688	7.13091						36.5056	10.0446	17.8674		18.9501	33.3824	11.9075
		15.1399	61.0363	17.6783		16.6307	18.6069	50.2159		54.0747	61.6216	20.3051						39.6342	27.0425	19.625		25.6583	17.0807	15.0496
		9.90625	49.8693	21.1221		16.1833	15.8971	44.1364		40.1479	46.0057	25.5676						35.8319	36.5074	17.3229		32.0304	25.1636	22.5643
		33.3137	24.4804	26.0941		22.7615	37.1089	16.7068		37.8953	49.2571	57.4649						31.1875	28.5402	28.1216		18.2585	21.0341	30.0909
		16.4375	25.7708	13.9118		16.651	37.3826	13.8143		32.3876	64.8712	29.6375						29.7426	24.9125	23.4688		20.1673	22.8503	21.7273
		14.2732	46.8603	27.5776		13.2973	20.4224	18.6411		61.1537	56.9735	45.1875						1.86486	23.7408	18.7277		12.0028	24.721	34.1104
		23.0115	14.6487	29.9151		26.5313	16.4375	8.77273		45.0223	65.0625	22.2568						4.25	17.6691	10.7472		21.1758	40.3873	25.1844
		19.0473	33.5458	22.4375		18.6833	29.271	24.1941		22.068	88.6875	29.035						22.0734	22.7658	25.5374		24.7576	33.1882	29.0046
		30.3897	28.1392	29.5		16.178	51.125	12.0417		42.2888	62.1758	37.1581						13.5386	20.2188	24.7132		33.8182	29.7996	22.6774
		20.2775	34.886	20.4107		14.6537	39.2958	28.7631		39.6771	34.2348	42.9124						15.3324	31.9062	35.0046		24.9816	38.2758	20.9924
		19.9679	63.6287	27.1471		20.7576	36.2812	21.3152		72.7134	57.0167	55.0285						24.9545	27.2432	16.5527		23.3009	24.8444	15.6155
		18.3524	39.1158	30.2479		15.2417	32.9708	20.4182		53.8101	54.6083	47.0699						28.6092	31.163	28.875		16.5588	30.1268	15.1562
		9.87879	58.5151	43.7639		26.8438	28.2727	28.0034		71.1562	51.125	28.844						15.9431	22.2188	27.25		20.3695	23.8121	20.3375
		7.93284	39.9568	35.821		17.8272	30.0776	32.25		60.1688	36.8485	31.1938						26.0426	38.2528	28.139		19.75	23.7188	22.9804
		14.9688	26.3296	25.8		25.4328	24.5576	21.2306		36.3108	53.8826	25.822						23.9575	26.8684	4.87344		36.9688	28.3456	16.1676
		51.8879	59.1444	13.6042		32.4564	40.9296	24.2243		31.6979	55.2424	24.0215						10.9265	30.5587	28.8438		27.6788	30.0625	30.1451
		29.1408	21.4424	16.9091		15.7674	25.0588	25.0407		29.6875	54.2273	27.3964						3.18378	13.4172	29.0909		26.6625	26.0661	32.0871
		23.4574	20.375	26.9697		14.4865	22.7625	23.5995		43.7095	29.2812	43.125						24.0938	6.02782	28.549		25.8125	22.3729	36.9054
		42.5089	23.3913	17.3939		18.7831	15.1929	27.7585		36.1301	41.2922	36.5938						23.2214	32.2595	29.3585		18.8608	19.8173	32.1783
		35.2188	45.6146	15.8306		18.9449	21.7838	26.0303		36.875	28.1866	35.575						15.5625	23.6588	22.203		23.4476	33.4337	30.9688
		26.7966	25.0464	16.4621		12.3931	26.2121	24.0909		58.7722	56.739	64.8717						13.3939	13.25	45.179		22.4474	33.1667	35.4062
		32.315	26.3769	13.0312		22.0478	10.0622	28.9394		40.2084	30.902	14.4055						12.9823	17.8571	22.7667		41.8286	35.5205	40.0537
		43.7992	56.3235	9.99632		18.9412	29.0082	24.8674		55.4961	47.1489	20.6733						29.2905	12.0739	6.56684		21.0312	26.5146	27.019
		21.4849	18.6691	17.1458		12.1762	29.6151	13.1741		51.4432	26.0312	29.8741						20.6007	26.3977	37.704		24.2812	33.7879	35.2059
		18.4546	38.8125	16.2812		27.5	41.6048	33.2812		63.9667	19.1259	39.6437						33.7812	25.4761	36.375		26.8971	31.1794	24.039
		23.1619	33.4456	3.79608		33.3	24.2121	23.5531		89.2727	39.5871	34.9527						29.2429	7.85612	13.7815		25.2647	29.3244	30.9062
		28.9773	42.4148	12.3542		14.0471	22.4242	18.9119		54.1203	39.5994	34.9062						19.75	10.7353	1.78788		22.8217	29.7604	38.9659
		36.9449	24.8357	10.836		9.60417	38.1158	18.052		58.0741	35.3447	33.7125						32.0545	20.6013	12.6706		22.4072	30.4812	26.7541
		21.9091	24.9044	13.1875		10.7905	22.625	38.7906		46.9091	73.6121	26.8893						27.9187	21.6	17.3868		31.7639	27.9091	22.5919
		40.6571	27.9833	13.7812		16.8125	45.0038	17.3143		45.3201	41.4	28.1089						23.5042	15.3235	17.7273		22.8411	36.3752	24.5312
		49.2996	41.2569	4.3125		12.61	34.7117	26.3545		62.025	68.3429	38.1676						33.2504	31.3	14.0874		30.4799	30.2279	14.1933
		41.5731	32.9224	19.9952		14.6545	14.4688	18.7273		56.6312	39.4283	27.1613						26.8414	27.0557	13.3063		24.4309	28.5795	17.1048
		25.2473	43.2812	28.4873		24.4375	23.5441	9.875		31.2869	57.1622	29.1987						5.17145	41.1515	29.8039		21.8134	24.178	24.5312
		26.9124	24.5946	22.125		11.8815	15.2	16.8355		55.6136	76.0866	56.9479						13.4381	39.3146	25.7568		21.0167	26.3066	14.9485
		32.2714	33.9385	11.1583		16.3883	12.1661	7.73106		65.7445	47.8731	27.6917						32.5633	39.4034	22.0394		36.8732	32.3333	15.9205
		40.34	27.8816	14.7367		16.3788	18.6734	23.4167		52.2304	79.3125	36.3059						21.1848	22.1471	38.3125		16.625	29.1667	16.0455
		32.4939	11.1524	21.4896		7.10357	14.125	6.17647		78.5625	39.5631	45.4201						43.7455	19.4212	14.2803		40.5749	24.5004	30.5701
		20.3204	41.9143	24.8529		30.4301	10.1232	18.6331		37.3948	63	43.5345						20.1544	30.386	27.1562		35.1089	39.2282	32.3364
		25.9364	19.2694	16.1213		19.4231	29.5	11.3109		44.2424	40.7078	48.8068						31.6691	31.7304	23.5625		24.7857	33.4848	39.8017
		21.6805	1.6951	22.8333		15.5732	27.0143	10.5625		61.8125	42.7188	39.5504						31.4545	22.6479	18.6731		20	28.1225	16.6802
		40.4867	39.339	23.2431		18.9713	30.4706	25.9631		65.3845	59.2982	36.0944						13.1342	12.5587	35.0087		34.9504	25.7042	22.3542
		54.0017	64.8196	14.6667		31.5684	50.7879	19.337		69.4439	54.3667	32.9762						9.81176	21.3746	5.51014		27.5393	21.6	27.2139
		29.9394	69.0312	33.7107		20.0134	24.5277	15.8125		54.1394	42.3708	32.3782						9.82986	32.097	57.671		32.2996	20.844	25.0286
		34.0713	70.5546	24.6061		21.3125	44.3665	20.6216		98.25	54.75	31.7408						20.7356	22.875	33.2056		26.5312	12.1089	24.3824
		37.5424	35.3689	33.2708		9.08144	30.7879	29.704		73.2059	53.1807	35.2487						15.2528	27.3438	35.4333		29.0771	18.017	26.0804
		31.8788	57.1893	27.832		27.0047	21.4271	19.3485		26.2134	43.2251	31.1875						27.6672	12.3966	49.6952		28.4952	16.1875	20.4147
		26.7495	42.8466	8.83702		17.4758	28.1646	21.9233		61.4854	39.1967	27.8824						25.5848	24.5358	49.7961		19.7396	20.8542	21.4099
		61.6694	23.2711	16.6907		23.1239	38.8125	16.5833		62.1688	37.2589	51.4545						15.679	40.0938	51.4782		31.2424	27.6264	25.3286
		34.9688	37.9062	17.6926		14.1176	18.0955	18.6765		48.1985	30.9084	22.9124						26.75	30.8687	48.4127		31.9522	18.6277	34.3272
		27.0286	28.9962	15.8134		18.3946	24.5017	17.3717		63.0818	68.1655	29.5982						29.3875	34.7843	36.5542		39.6591	10.6672	15.4318
		27.375	79.6342	20.9443		16.2045	23.9697	11.9458		44.7936	35.9316	31.7103						9.20739	28.4729	66.6562		31.5485	20.5019	19.8091
		39.2563	34.6597	24.5625		17.8606	14.4062	14.2067		57.6182	54.8101	21.7812						7.79561	36.1104	34.5956		31.3083	15.7426	15.0813
		28.9533	42.75	16.6826		23.2129	35.5037	22.5029		47.0878	68.0019	32.6916						30.8895	24.3143	32.9173		25.9173	15.3393	17.3693
		29.5495	38.7132	17.5165		25.6916	26.5907	17.25		46.2574	52.6402	39.9697						24.16	26.6667	30.5735		22.1562	23.2788	16.0312
		33.546	39.429	14.8196		3.55	28.7052	19.1818		56.125	47.1654	45.1231						15.7996	21.702	33.6784		19.8232	18.3419	15.068
		21.258	57.0038	12.8968		10.3163	27.3342	7.19413		41.1765	69.5027	40.1514						23.5938	25.0945	48.1307		24.7597	22.3015	13.7714
		41.8125	67.1714	18.5412		9.42647	28.1638	17.8438		32.1581	58.8456	25.8971						20.5013	22.6482	23.4198		28.3291	28.8088	12.05
		30.8574	9.52605	19.4604		9.23725	17.7718	7.4375		39.3438	36.6479	47.8327						20.8833	29.5	26.7444		23.4548	19.9412	15.8066
		21.9902	17.0938	22.6704		13.3354	21.6629	26.3784		46.6223	41.1815	34.6951						23.125	26.0312	25.2597		26.6411	43.5881	18.0104
		25.3381	4.82857	30.9394		16.1174	21.7059	17.7281		43.1212	25.55	30.9353						16.1176	24.6104	41.0843		35.2394	21.8996	26.8141
		34.4333	12.0471	18.4229		18.9688	21.5	16.7545		57.5016	41.8788	30.6646						31.5312	9.70509	36.5429		38.2424	25.7647	19.0606
		37.8438	22.3561	10.9091		18.7822	15.0426	17.3272		68.0312	31.2784	30.9333						23.0568	18.2354	37.1518		23.0431	28.8725	16.3438
		30.2462	34.7125	13.7905		15.7125	28.5696	13.8182		50.4242	44.7095	22.4345						24.2286	10.8125	39.9242		28.2655	15.6562	31.5911
		35.4161	32.5221	23.9025		19.1451	19.3712	13.4464		65.5938	43.9467	34.418						19.2829	19.6758	28.4754		27.8217	16.0588	15.9527
		25.7482	30.1527	21.9062		17.7669	12.2121	19.4542		71.2765	60.3184	23.7353						17.8235	0.984821	48.6238		21.4973	15.9697	25.6773
		30.2952	28.4947	8.55982		15.3125	34.5578	9.87857		48.6562	42.7941	54.375						13.9129	14.5655	21.2884		39.4809	21	22.8272
		32.3235	31.5151	23.25		12.3191	30.5901	15.6636		68.151	38.5405	23.8216						24.1837	27.6439	52.2048		38.4205	29.6733	29.8021
		35.4545	19.4857	22.4029		25.1515	14.7714	11.697		55.2451	50.7429	19.7032						19.4918	22.4715	43.6359		22.5169	21.6738	20.7389
		23.7445	15.0625	11.1042		5.08868	14.9848	12.7576		27.9062	55.0607	30.7263						20.5312	9.95455	33.5836		22.4375	21.825	25.0682
		36.9365	11.3238	30.7437		13.5294	27.2242	36.2886		31.8523	31.9515	25.8939						37.2232	33.4274	34.0463		27.261	31.6043	19.25
		36.6654	11.2667	15.4338		13.8078	29.1143	22.8294		29.0909	43.9688	24.5217						41.6231	24.875	28.8636		23.4062	19.7027	29.7481
		25.2059	38.5455	24.5312		29.4886	16.0429	33.8036		83.1629	57.8905	46.0055						23.7667	24.3179	27.9062		22.3671	21.9304	31.8
		43.429	24.1062	12.5502		32.3083	26.6562	29.9508		71.1788	50.2118	38.6875						28.5833	12.3571	33.3795		19.973	24.2064	25.1165
		25.9314	36.4006	16.0606		14.9651	47.0862	32.4098		48.6814	36.7059	39.4705						8.48649	15.339	30.4008		21.3091	33.375	29.3684
		49.1562	6.74978	22.3441														25.6061	9.44674	32.2478		41.2703	32.875	30.7983
																		31.8924	20.3327	27.3126		36.0857	31.4811	17.1685
																		20.2528	13.0312	26.8693		29.0355	24.9579	27.4743
																		39.6562	34.5322			42.3125	34.7197	26.0805
																		10.4223	34.9934			28.9394	24.1562	25.5775
																		24.2996	21.4062			26.7104	24.7008	55.8125
																		10.7538	31.1555			20.3693	26.1926	35.4788
																						34.5125	29.1452	39.7196
																						29.2272	38.9982	20.5464
																						23.1762	24.125	27.3845
																						14.2898	24.8132	22.0286
																						17.5294	31.0277	26.4235
																						20.7353	32.0625	22.2906
																						20.6364	30.8854	15.3456
																						26.9117	40.9735	17.3957
																						22.4811	26.3024	21.7866
																						34.4437	26	22.625
																						15.125	18.1818	23.0459
																						25.5086	19.3097	14.9393
																						24.1715	15.6875	12.3112
																						23.0214	25.625	10.0211
																						20.9223	21.0576	17.303
																						31.7297	27.0753	13.9413
																						26.2714	32.4758	12.8919
																						39.7273	23.5625	9.72468
																						36.7093	23.8919	14.2498
																						25.9325	20.0663	17.4242
																						30.6184	14.9173	26.7917
																						31.7982	16.3174	18.4
																						30.114	14.8485	15.4545
																						30.4805	17.2389	17.5549
																						32.0521	17.5312	16
																						29.3014	19.7167	18.1581
																						38.1875	24.375	20.1268
																						32.1335	15.4806	19.787
																						24.5672	16.4812	15.8456
																						20.4764	25.95	15.1121
																						30.3454	40.0846	28.5758
																						34.35	20.5732	15.807
																						30.1875	25.9861	17.4688
																						19.0397	31.5882	22.8182
																						31.7812	28.1366	24.5114
																						37.1875	26.6107	14.8438
																						22.0811	22.886	17.3646
																						28.6562	25.5735	20.6824
																						32.1012	26.418	23.25
																						25.1746	25.375	19.5429
																						25.8191	24.75	18.5749
																						36.2041	23.4937	18.3935
																						31.2815	27.5824	25.7849
																						24.9	24.625	18.8533
																						24.8722	33.7396	26.4688
																						24.4085	25.7737	29.3125
																						21.0974	49.3343	32.5568
																						21.3375	26.5389	26.2919
																						35.5	14.7059	16.7504
																						26.5625	32.1013	26.3125
																						20.5	31.5176	27.0303
																						22.2121	20.0625	25.5053
																						18.853	24.7143	24.9316
																						29.1461	22.3291	26.5848
																						25.9097	31.196	31.9375
																						30.625	34.932	21.0091
																						33.2095	21.2544	16.0107
																						28.3438	23.1807	35.0129
																						27.9991	32.339	30.2812
																						34.0208	27.8286	19.9336
																						44.1244	24.6176	16.7576
																						37.9332	31.1839	19.7306
																						29.7799	35.0431	19.4697
																						17.4899	26.1818	16.5152
																						19.2714	33.3975	20.225
																						30	36.2067	22.5866
																						25.0727	29.3824	23.1985
																						29.6061	30.3121	24.7931
																						26.9091	24.886	18.2091
																						18.5864	27.8054	32.375
																						31.0982	33.5875	22.0177
																						25.8519	26.2093	25.375
																						14.1059	27.2703	16.625
																						18.9583	22.8455	16.3846
																						17.5	19.9688	21.2441
																						32.742	30.3438	36.1328
																						23.6517	16.4059	18.9949
																						23.8043	23.965	40.421
																						25.9905	31.5625	28.9992
																						23.375	35.5	27.2394
																						32.8021	32.7629	27.2952
																						5.50474	28.1792	36.2392
																						18.4789	44.0854	40.8381
																						23.7095	29	41.6622
																						25.8172	35.0463	35.6667
																						26.4688	24.998	41.5
																						27.5	28.3119	27.7131
																						37.2571	29.4036	29.989
																						30.6208	38.6562	28.9614
																						23.9804	27	26.2802
																						28.7941	27.5082	32.821
																						34.8438	17.7162	19.2861
																						29.428	22.7146	19.5251
																						27.4	16.375	21.8095
																						26.6639	31.1515	23.8163
																						17.0882	17.3955	27.1714
																						24.3523	26.7513	22.3161
																						29.4138	28.0606	25.6562
																						25.29	26.8378	24.9943
																						29.0625	30.5123	32.1762
																						28.858	30.935	31.0268
																						35.1089	44.7188	33.4095
																						25.2333	19.6732	26.8045
																						38.6439	15.4619	26.3716
																						12.8159	29.0369	25.0963
																						21.2424	16.182	21.2909
																						37.0109	21.0551	21.6691
																						32.4526	30.2188	23.7554
																						32.625	30.5795	19.3412
																						30.1478	29.393	19.615
																						26.9945	32.4062	14.981
																						27.9498	30.6445	19.5758

## Sheet: FigureS1
			Supplimentary Fig1D	MLL		Pericentrin			Supplimentary Fig1E	WDR5			Pericentrin
				Control siRNA	MLLsiRNA	Control siRNA	MLLsiRNA			Control siRNA	WDR5 siRNA		Control siRNA	WDR5siRNA
				27.9636	4.87619	28.7091	8.87381			22.0077	19.9083		16.4338	23.6783
				26.0494	3.80952	36.2167	7.33117			24.7917	22.9968		18.0417	30.7788
				4.16129	17.3773	19.0968	12.3			23.3494	26.5064		26.1859	24.0385
				21.5938	10.119	19.4688	9.91667			40.135	6.70333		23.0283	8.94333
				3.01875	9.15455	18.4208	11.5864			37.5	22.64		20.5417	15.72
				12.0069	2.24546	39.0471	13.5091			34.5783	15.32		37.825	6.92
				38.8551	13.1255	36.1581	21.9805			46.282	6.42949		34.0737	8.42949
				14.1179	5.13636	18.1079	8.18182			47.9519	19.1667		26.7885	4.41667
				2.98485	10.1818	17.1849	14.5455			19.7756	28.2917		13.8269	16.875
				6.1875	11.6818	19.9062	11.5455			35.3622	2.46769		26.5705	5.36615
				15.3882	6.16429	21.327	11.5238			34.6277	1.28167		23.8662	5.56
				5.19167	6.1	14.6979	11.4643			18.6763	11.7244		13.3718	9.10897
				25.8289	4.59957	16.5508	11.8636			28.3681	7.15385		17.1181	4.23077
				5.96673	5.29221	9.06855	8.37879			16.9	3.625		8.59846	4
				1.77652	13.3955	17.3447	18.5454			43.4231	21.0417		28.7692	5.625
				4.63542	0.709091	10.7585	10.4818			34	10.6923		33.7083	1.19231
				22.7288	2.85281	13.1361	7.18615			36.0385	19.0983		29.7212	13.6067
				9.81913	7.68182	7.78314	17.1364			64.032	21.5586		32.5	19.9214
				16.4395	3.80736	35.6663	18.7792			30.8462	2.15385		17.6154	8.5
				6.25054	8.94737	48.9871	16.6316			53.1492	44.5383		32.6954	26.5367
				14.5641	0.4	4.73548	18.5333			21.3109	6.21539		13.8205	8.50461
				16.0312	8.97836	15.125	4.75108			21.2857	17.7308		10.2976	5.11538
				17.8655	2.8	33.7907	13.1056			53.8269	12.7233		31.4135	4.655
				15.8314	4.57143	35.0076	6.19048			26.7308	6.09936		19.4231	9.40064
				5.23891	2.72222	8.94758	8.4127			29.52	17.7372		28.24	8.57051
				4.00833	0	8.42292	5.90909			34.1938	9.71167		24.4308	5.325
				10.6952	1.73809	9.10996	5.57576			11.0308	12.375		7.38923	10.9167
				5.34118	12.45	8.44958	31.3			36.24	26.6983		24.28	13.6867
				8.39697	11.1364	8.20303	17			53.9167	16.4231		56.2083	8.11538
				5.68542	18.1263	6.09792	24.2211			35.2115	40.5801		24.7468	11.0289
				2.5368	4	4.52208	14.4091			12.5769	29.6185		15.0385	5.39077
				18.0938	10.7364	31.0312	12.4046			17.8308	40.2527		13.9461	45.6346
				10.1799	3.94737	20.1828	7.22055			24.6058	1.09615		8.16026	8.72115
				14.523	6.68182	20.173	5.86364			29.0769	2.12		23.4231	18
				12.0625	14.6364	23.8125	22.6364			41.48	2.60615		30.2	3.35539
				13.3438	7.11364	23.4375	8.14546			39.2985	3.08654		27.1446	20.3462
				22.6616	1.4	21.4106	28.35			24.6506	22.5769		18.6058	18.9231
				9.90625	2.52381	9.92843	18.6667			28.1569	7.72756		19.9831	5.94872
				7.81818	2.80952	16.7879	24.8571			19.2083	3.29167		13.4167	9.95833
				7.31818	4.32619	27.5474	5.42619			29.4846	34.435		17.8077	14.395
				10.1143	4.06926	24.6286	10.5584			39.5769	18.4817		21.8077	18.2233
				30.1326	7.24545	16.678	3.34545			42.48	15		22.24	32.2917
				11.718	10.7316	30.7797	14.7814			13.9615	34.9511		14.5739	8.59852
				19.9688	3.95238	21.4375	7.52381			18.435	39.3269		16.4367	8.52564
				20.2667	1.66667	13.3333	8.76191			22.4327	36.0533		12.2692	15.11
				12.2936	12.6077	10.7576	16.067			22.5	8.07692		10.6154	3.03846
				10.1916	4.61364	14.1349	8.71818			18.3333	11.9423		13.125	15.2596
				15.8024	0.818182	39.6623	4.86364			27.2	17.4231		38.5417	11.9647
				18.1875	14.3766	17.125	20.7597			21.7277	17.9139		35.1354	29.96
				5.53333	11.0857	8.36667	24.5714			34.56	9.27231		51.2	21.2846
				12.5181	16.4783	31.4213	31.3442			17.2683	13.8269		37.715	20.7596
				4.00474	3	8.47633	21.7727			23.2596	7.33667		41.8301	16.75
				9.44281	5.72727	16.9892	35.7727			11.16	11.6031		12.2917	17.4769
				5.50089	1.73684	29.1277	10.0885			8.58	7.49714		18.2	14.2557
				8.34375	15.0643	18.4688	27.6048			24.5385	21.3045		33.5	21.391
				19.9167	14.8247	11.4167	28.039			11.4769	5.03846		20.2277	24.3846
				36.0477	2.89744	28.9523	15.2789			7.435	4		12.3483	26.4583
				22.6	3.63141	18.28	16.8718			12.5737	13.9615		27.8141	20.6538
				0.178571	4.8547	23.2418	16.1353			9.26603	11.4702		32.4455	12.994
				43.04	4.54167	20.28	22.3686			15.965	15.0096		36.57	36.4551
				16.6987	10.218	22.266	25.7853			18.5385	6.25		29.5128	42.0833
				6.71474	9.23077	18.3974	24.7308			23.8717	4.19333		43.745	26.9817
				10.3467	5.83833	21.7583	25.7267			19.1	4.33231		34.9246	21.0908
				20.5064	3.38462	21.8141	15.5897			17.4917	17.3261		24.8833	45.6061
				9.43	13	22.7117	21.7917			21.1538	8.73077		27.0385	35.7308
				25.0317	8.625	23.745	28.875			11.8	6.5		26.48	29.3333
				21.0985	12.47	19.6523	25.7433			17.7051	15.2		23.1378	53.2
				23.625	8.93981	14.3483	19.3611			24.76	15.6923		28.7733	23.8462
				37.7083	9.56154	24.5417	14.6554			23.8183	7.05413		30.72	13.3077
				13.0833	5.97756	29	20.609			23.4231	13.63		21.1923	30.3883
				7.18833	8.31385	13.0833	16.9877			20.4231	7.78667		37.1154	15.49
				17.2404	8.38782	11.9517	27.7244			35.8846	10.3923		35.1154	16.6508
				6.82154	0.68	17.2596	20.48			19.345	9.07692		27.34	29.0769
				5.92615	5.11538	11.9769	18.2308			19.2724	10.3077		30.1571	50.8077
				10.5	0.843305	10.4446	21.9416			16.2633	6.81077		18.8583	23.8942
				1.86154	6.01923	7.69231	16.5481			10.6539	15.5338		14.2308	35.6923
				2.41286	11.485	5.17846	17.095			17.5	11.2		16.4167	17.76
				17.2861	5.385	10.0443	16.1183			13.2767	10.8738		19.1733	42.7215
					0.551667	12.9292	18.4817			36	7.96154		36.8333	10.2308
					2.33333		17.2083			26.5495	2.66667		36.3929	12.9583
										40.8622	3.07692		35.8558	15.3846
										39.55	14.2917		33.385	35.4583
			Supplimentary Fig1F	MLL		Pericentrin				18.5298	11.4923		27.9405	33.9985
				Untreated	Treated	Untreated	Treated			30.965	16.7133		33.3783	52.74
				4.52239	1.40087	18.8806	70.2753			29.3462	10.4117		34.6923	20.8383
				7.60338	18.2294	33.6817	64.7736			34.8217	8.66667		43.5617	17.3333
				4.4086	5.29907	50.179	28.3485			20.28	5.34615		32.3169	12.7692
				5.38806	1.58301	15.9105	35.6827			17.89	8.96833		22.1017	19.385
				4.85745	0.686567	8.82522	17.4328			26.08	11.9872		26.3369	21.2212
				6.47483	8.26244	25.6928	22.5109			20.0769	22.5769		22	33.7308
				3.40463	1.32967	39.0281	29.4088			28.0717	8.91539		29.2633	19.4538
				1.907	0.32754	22.7281	20.1613			21.1511	17.9231		18.7802	15.5769
				3.9464	3.25124	7.55654	15.1547			26.44	4.80769		34.015	24.1154
				6.02597	4.34286	13.0541	32.5			35.8045	13.195		43.5032	26.6483
				3.67059	12.7385	11.2563	50.1231			16.8291	15.6417		33.4872	27.8683
				2.31547	9.75714	9.05699	24.2185			25.9615	21.3462		34.9006	27.2692
				24.7647	6.47826	66.2353	31.0145			25.4	6.57692		38.28	39
				13.1692	2.35837	14.1355	21.4217			16.9957	4.27077		22.3186	23.4369
				19.1362	9.55224	62.1855	20.1791			11.8878	4.03846		12.0513	7.09295
				22.5698	1.47059	53.9446	9.25			11.9231	4.29385		17	12.7215
				14.9376	18.342	27.8863	76.719			24.4492	11.5417		26.2815	45.75
				16.023	5.5395	9.19936	55.1198			29.86	6.62923		30.4533	18.02
				14.684	2.6	26.5213	24.1429			21.0673	9.30154		30.8141	12.1692
				11.4328	4.97405	45.2537	12.1189			29.0967	14.0867		33.125	39.2283
				8.31343	11.058	22.6269	38.4685			26.3365	12.6		31.4135	35.76
				8.05125	9.87749	21.9595	35.3004			27.6731	5.8141		33.4423	36.8397
				8.51716	22.96	14.0122	77.7253			27	7.42628		32.6154	21.0641
				6.52514	9.99005	28.7382	32.3796			28.4455	6.04		39.8494	20.08
				11.6667	12.6348	38.4721	67.3906			21.9769	11.6433		26.9461	22.5667
				38.9719	5.43859	50.02	31.6305			15.4615	8.28		27.9615	22.84
				16.7095	1.97363	24.5185	43.667			21.68	7.34188		29.2	15.4815
				6.92692	17.7543	15.519	85.5641			32.7885	5.58923		32.1859	11.6046
				10.6308	5.58462	40.1692	24.7429			14.125	12.2939		20.2083	41.6985
				32.2879	9.46315	38.066	38.186			20.2892	17.7179		25.3969	51.6638
				9.41849	15.4205	23.8857	40.1248			11.6708	33.8646		24.3046	32.5092
				20.7874	9.84577	43.787	33.9394			9.79167	15.0261		11.4583	21.8215
				26.4256	9.8967	30.2088	42.9956			15.234	28.7083		32.7853	17.2917
				10.3834	13.0238	27.0744	40.2048			37.0754	14.24		42.4985	29.64
				17.8042	4.67112	40.2899	18.0209			41.3942	20.6933		39.6314	15.9383
				21.826	19.6051	44.9753	53.569			36.8133	9.30769		41.7967	17.3462
				18.794	7.5942	31.3881	19.9565			38.1603	15.0092		44.1635	40.6923
				19.6716	1.08678	21.1194	6.64861			18.5801	15.2277		36.2981	40.4585
				15.7788	0.389328	35.3464	14.8037			36.5	14.1539		36	27.3141
				16.4461	4.73908	27	20.5836			27.8462	22.0064		33.8942	44.984
				40.2117	13.3584	86.4118	39.4917			22.0962	6.50154		29.7564	20.2415
				23.8342	2.96923	32.3358	31.6308			9.845	10.08		28.705	54.08
				19.3244	5.63104	17.0045	35.5781			16.8526	17.5		19.3077	41.6923
				10.087	16.5714	17.9253	50.5483			19.2917	21.5385		19.5417	52.3077
				18.4154	1.04546	41.7538	30.3627			18.0631	12.2917		24.38	31.2917
				18.7077	2.35294	31.1846	27.6177			21.5833	17.7983		19.4167	52.2367
				16.8963	3.99908	56.8004	43.318			17.5897	23.5385		26.5228	50.8846
				2.83543	0.892308	18.2215	26.7762			26.625	15.968		39.7917	15.7917
				72.7234	2.68527	77.5049	41.247			17.7212	11.3317		17.2308	14.5133
				6.83231	3.37689	21.1901	32.6235			20.0385	11.8077		19.6538	34.1923
				9.5	6.15336	16.9559	26.5231			22.3923	10.3494		18.5431	30.3269
				22.7288	13.5814	37.0729	34.6536			8.47846	11.6603		13.1785	18.3045
				16.0597	4.37273	18.1706	39.0455			15.1262	9.44		15.5031	24.64
				25.4714	8.57276	51.0299	49.6617			26.7692	21.25		41.4231	47.4583
				23.0435	5.76339	50.971	31.3703			19.8333	8.4		19.9583	28.4
				7.09227	1.30414	16.8618	29.7997			9.7468	12.75		16.2276	18.875
				4.34328	4.09346	17.1269	24.2838			28.1154	9.14423		32.0742	13.5192
				21.1423	2.54307	33.1865	45.8454			20.3462	19.94		26.4231	70.17
				19.2887	7.4697	41.7987	43.0758			19.0673	14.4167		28.6955	34.3333
				19.2907	10.5111	41.887	55.3031			17.76	8.375		27.52	36.2051
				24.6373	4.41791	32.9309	29.1194			17.6277	8.41667		15.6938	14.6506
				16.1692	5.99673	68.1989	39.0033			16.9295	12.4		15.9808	16.0585
				21.6138	4.42851	39.7688	33.8586			9.03846	7.03231		10.7692	21.2708
				13.3802	5.45714	25.2408	35.2857			11.5417	36.2277		9.91667	105.149
				17.8381	3.16245	38.8551	46.1674			6.54167	2.69333		13	14.3417
				29.5748	3.68775	47.9337	52.9802
				26.822	41.6072	56.6933	30.5883
				28.6156	10.3576	28.3505	69.9892
				24.7415	28.2635	35.522	17.7245
				8.80105	1.04876	29.4903	63.2723
				8.74627	18.1325	49.305	28.4479
				16.7741	24.4261	16.6716	52.2492
				21.3274	28.8487	34.1058	36.9971
				19.5672	25.2169	25.4416	41.776
				28.191	19.3803	33.8507	16.4906
				22.4434	5.90789	42.8491	18.254
				39.4356	0.736704	40.9684	37.6086
				20.3382	20.0452	57.0386	22.5976
				10.7584	14.5067	54.9706	32.529
				23.7126	19.8868	23.6193	18.4761
				9.7566	8.69034	44.0866	41.0402
				26.345	27.1249	28.3231	48.1157
				36.825	12.0256	69.7906	59.1594
				25.2063	12.5019	79.6413	53.4604
				6.20355	16.0543	58.6347	76.2262
				37.8829	26.0465	17.6355	59.8303
				8.07848	16.1021	41.4429	31.0009
				5.23529	0.147603	29.9933	50.1154
				15.4265	7.74434	18.1765	22.0613
				27.3282	3.90862	13.6324	45.0149
				34.956	16.1194	23.6807
				22.8417		22.7593
				24.8476		43.7166
				18.6496		28.8014
				11.7557		18.7581
				10.966		35.934
				13.6208		26.1628
				29.6071		52.7286
				24.3529		39.2302
				27.2213		50.6176
				12.3385		43.8503
				12.403		28.4923
				13.1218		11.7015
				7.6307		27.1426
				29.1208		20.7785
				12.5061		71.3681
				2.31036		13.8469
				10.7244		15.1194
				16.9211		11.627
				12.0601		21.1637
				21.7901		42.5075

## Sheet: FigureS2
	Supplimentary Fig2B
		MLL		WDR5		γ-tubulin
		UT	T	UT	T	UT	T
		12.1203	49.6335	2.09597	6.15385	21.84	19.5398
		32.7869	8.83901	1.32222	6.51685	51.6865	9.48485
		12.7557	32.5795	2.88523	2.94365	27.8892	14.3144
		9.93761	14.2684	3.86654	3.30769	22.7362	12.7143
		7.27899	17	2.5597	2.72833	25.2672	16.4412
		18.2576	48.3511	3.38999	4.38934	25.7491	32.0901
		15.7754	15.6693	0.898966	13.0532	23.3815	13.2537
		21.8884	24.375	0.925218	7.74725	21.7437	26.9062
		9.98393	17.7879	6.30337	9.49451	24.5821	12.4242
		17.3826	19.3996	4.91752	7.37778	28.2635	11.7528
		14.9754	12.6622	0.974632	8.06742	19.1425	10.3039
		8.93015	19.9706	4.57603	5.86667	17.2831	10.6765
		34.8271	15.1768	2.9092	6.58242	19.8012	8.52124
		13.483	4.8125	1.48742	0.0879121	12.3475	8.51799
		14.1818	16.6875	7.21743	2.35543	27.9299	9.90625
		14.7101	13.3892	4.56044	9.00907	34.9656	11.6553
		12.8875	11.8978	4.89032	8.79121	39.9792	8.29054
		15.6381	20.8966	3.05495	6.09347	39.4333	11.7664
		19.5436	27.3732	2.2144	3.35203	24.303	11.7868
		33.7083	30.8786	1.29976	7.28889	31.4833	15.3089
		17.0606	24.916	8.64835	6.37778	23.1212	11.5017
		23.9777	27.7905	2.12088	9.97631	25.4536	16.1926
		20.885	26.2464	4.47609	5.15736	18.2398	13.5437
		20.6011	30.7941	0.904111	6.78578	17.9669	15.3824
		6.40625	17.9688	1.19695	7.01099	11.8438	15.0625
		16.4958	17.7714	5.70465	11.6397	43.4535	12.1429
		27.5312	23.3907	4.29234	6.04396	37.3125	10.7756
		19.5735	19.2482	4.82615	9.03263	26.0296	13.5221
		22.9421	25.5394	0.663795	5.49843	25.461	8.71861
		16.6364	15.1544	8.26704	2.97179	14.697	9.40057
		21.7815	13.303	4.73333	10.0928	32.021	14.4545
		14.7166	15.2219	2.47253	12.0194	23.8157	8.88043
		19.1753	28.861	2.4094	10.1209	30.6741	10.5753
		23.2753	15.2746	2.67665	10.9238	38.5921	5.97254
		10.9143	24.5008	19.0439	12.7222	27.2571	15.3167
		15.3562	28.1572	18.6015	8.15385	22.842	16.5208
		18.6439	30.6875	16.9891	10.9341	18.6013	12.8125
		17.375	23.9583	16.9279	20.0969	19.2542	10.0436
		31.5485	13.701	28.2494	27.7741	19.2727	9.46959
		15.9118	12.7463	17.4567	39.2516	32.8235	8.83823
		26.8586	24.875	29.411	24.9655	43.8157	12.9688
		18.4697	3.07949	18.193	2.78734	31.8984	12.527
		18.9884	16.8235	39.3385	7.16216	34.9091	10.7059
		39.1137	20.6471	55.2818	12.3814	34.5078	13.3824
		31.1875	2.78125	36.0362	17.075	55.3375	11.4062
		28.3636	8.47708	34.2011	44.1206	31.8485	9.13333
		20.2398	12.3125	11.0078	27.924	20.5732	9.5947
		25.2389	31.8294	17.3856	37.1364	25.7556	14.5549
		18	16.7159	10.574	59.5277	35.303	11.9545
		15.9929	12.5588	31.8398	20.8952	23.2616	14.0588
		9.78487	22.9714	16.4702	24.6829	21.0176	16.6
		28.7167	17.2703	13.8098	52.8317	46.1938	13.5405
		18.9144	34.3966	10.1231	7.45628	46.0695	22.9153
		19.9062	9.90859	23.7838	7.23039	44.0312	9.95151
		24.9136	17.6104	18.3054	22.0016	41.2549	15.9542
		16.3969	22.9235	6.98142	7.90058	32.4008	10.0227
		20.4613	18.0199	12.9144	13.8407	39.2748	10.9413
		28.2078	15.5868	36.1964	23.9966	35.6373	10.2639
		22.1622	19.2255	34.4234	23.4571	32.5946	11.5686
		10.5114	18.7727	11.9469	22.8411	21.197	37.5047
		10.4141	27.7061	14.9218	40.2105	26.1017	11.0456
		12.708	5.875	7.04431	8.0614	18.333	11.5312
		15.6544	26.4437	9.48129	39.7326	31.6288	18.7183
		23.7212	37.3687	10.6306	46.307	37.1074	11.3509
		10.6056	10.3767	18.9227	11.2035	34.85	12.6224
		20.5374	8.90811	15.1489	15.2	23.6293	7.53514
		20.1544	12.2473	18.993	14.7425	28.5165	3.82946
		19.0582	24.2157	37.3988	12.5237	23.3579	15.0873
		18.4054	12.9949	25.8153	10.419	22.208	12.8662
		10.9721	17.872	39.5213	21.5329	36.8547	7.83068
		7.18615	17.5758	60.3901	15.6131	24.8909	17.5758
		20.4176	35.2611	34.2424	31.2131	27.7804	19.3966
		26.0043	34.5312	16.2046	23.1316	26.7723	13.5695
		13.4093	7.91979	18.2695	27.9848	21.6116	15.4376
		7.91597	42.5671	39.7154	49.402	27.716	22.097
		15.8765	22.1305	21.739	32.652	55.0863	19.6581
		15	11.8063	25.2504	27.7247	49.5758	17.6741
		12.7193	13.3125	13.6542	17.19	36.2252	11.3143
		18.8446	15.3009	15.4938	23.6361	61.258	13.6315
		15.7646	24.6468	33.5882	27.8378	38.5479	8.67965
		35.8409	20.3535	15.8734	5.72381	52.3807	13.5783
		16.2831	12.1429	24.0909	25.9645	53.9265	10.7714
		17.8	23.5627	42.5909	35.6667	32.9143	7.98175
		33.4678	23.4748	21.2516	26.7027	27.1023	7.48403
		21.3033	33.2035	11.5027	6.61339	46.6103	15.5636
		5.91892	17.4991	27.7374	10.9152	22.4865	8.36518
		22.6111	27.0941	21.353	20.7647	30.4667	11.2269
		11.55	21.1687	36.4118	34.2812	14.2491	12.3116
		28.2333	69.2865	39.875	40.5239	27.1952	27.9721
		9.89524	66.0909	13.0954	14.8162	38.5593	27.8182
		16.8107	19.8108	17.2353	21.2381	38.4596	21.7027
		10.329	37.6832	31.2125	20.7096	27.9375	17.1882
		20.4438	27.0704	23.649	17.1045	40.1045	25.5397
		11.1515	26.3364	19.2277	14.7131	22.7576	20.1287
		9.83807	29.0024	41.943	15.2721	44.3788	17.7024
		28.3699	20.783	40.2727	18.454	26.7086	6.44515
		11.9688	11.9773	40.5143	11.125	23.2812	19.3965
		9.94359	9.41549	22.7794	11.8623	33.1436	8.23333
		29.3485	4.19483	30.2242	15.806	74.1162	2.28571
		8.23333	10.8011	14.983	21.7261	7.34444	13.9819
		2.28571	5.43558	20.3751	15.9384	2.10989	6.16854
		13.901	6.66215	26.9576	25.4292	8.72137	6.73662
		1.97557	14.5813	18.557	22.4546	6.52809	5.842
		5.18044	6.64934	9.33333	14.4242	4.80149	5.56667
		5.842	1.79754	9.73529	16.8617	2.73248	6.70984
		5.56667	8.95669	9.6875	15.6723	3.48889	5.12914
		6.70984	6.0272	29.9982	11.8078	6.15718	9.18062
		4.81551	7.47216	33.782	10.0588	2.31173	8.91209
		9.18062	2.29717	34.8929	12.0587	4.3999	12.4091
		8.91209	7.16746	27.625	22.142	2.74725	4.68852
		12.4091	2.04444	26.0223	18.4324	4.69951	2.18681
		4.0812	5.56106	44.7879	12.7647	8.34957	12.9412
		2.18681	9.42272	28.4498	14.0606	7.63736	6.65194
		12.9412	2.91111	24.7758	15.7424	5.92322	6.01346
		6.65194	13.447	25.447	29.8081	5.5292	2.37569
		6.01346	6.94837	29.0382	12.7464	3.27695	8.89011
		2.37569	9.15705	23.4476	7.31429	4.95374	3.53563
		8.89011	9.07865	24.4412	8.75676	2.94505	4.97167
		3.53563	10.1216	21.375	9.41849	3.3318	3.93561
		4.97167	14.5843	40.5788	9.83155	3.57265	6.51587
		3.93561	10.6231	18.9936	14.1667	2.97273	11.0957
		6.51587	6.99841	37.5758	2.14706	0.116484	0.74664
		11.0957	9.52005	39.8106	7.72538	5.08193	4.31161
		4.31161	37.3335	20.8485	11.7756	1.21287	1.38681
		1.38681	26.4206	43.4955	11.4814	4.4556	51.5327
		31.505	29.6827	16.4132	10.7595	5.47375	47.1444
		56.6156	24.903	24.2727	14.0726	37.5683	60.9504
		62.4422	61.6288	32.1216	16.5741	42.5291	68.0258
		39.9355	47.2527	28.125	16.3502	42.4449	48.4725
		11.548	53.2259	45.9422	7.72381	34.6445	49.6509
		35.4185	22.8795	31.375	33.8894	17.4933	46.8727
		35.1026	5.70382	31.5177	14.8911	23.0935	22.2657
		24.0658	8.09872	24.1562	7.19745	35.4267	46.2813
		23.9902	22.5602	24.6805	18.0588	21.7507	31.5963
		32.9915	31.989	38.85	44.9124	26.4674	23.5189
		42.9519	26.0478	26.1081	7.39379	17.1746	33.7123
		38.1694	39.8851	58.7739	30.4879	41.3279	59.2978
		30.9231	38.895	28.716	5.69118	22.6485	54.3343
		16.1121	29.7625	33.8634	26.1866	35.4858	34.9403
		33.6984	14.1293	30.9181	23.7647	30.2189	42.2553
		72.0658	6.71977	53.4545	23.9375	42.9372	49.1174
		23.112	20.8759	19.6061	16.3569	31.7594	53.6043
		6.95214	16.2301	42.4062	11.8087	18.9275	59.2832
		12.5318	12.408	3.20355	12.9164	25.3833	46.512
		13.2688	24.2952	49.1714	17.4412	26.4194	33.4127
		14	31.4809	45.1383	32.8838	35.5479	65.3834
		21.6591	11.8895	15.8002	37.2718	24.2703	37.857
		28.8712	38.6695	9.0303	20.369	27.6542	34.7656
		23.3	25.9386	24.2277	50.2314	26.6565	25.2281
		16.8203		32.5973	12.303	15.4263	2.42857
		5.18961		11.6061	15.6416	16.8106	2.62921
				26.1342	17.6113	16.3207	3.22925
				40.0606	38.0074	2.54811	2.67033
				22.0426	28.303	3.86667	7.04811
				9.15151	19	3.58388	4.31932
				23.6809	12.1998	4.92772	6.45203
				18.4271	15.4	3.6386	2.01099
				29.6035	11.3238	4.19145	4.89011
				30.1127	23.9856	2.00801	4.8
				45.1229	52.2121	3.23296	4.74157
				29.3636	31.2424	4.08989	4.61111
				38.4542	45.8621	4.56291	5.01099
				17.2667	27.383	5.04933	1.32967
				26.5804	11.4832	4.81561	1.88901
				41.902	23.4195	5.32261	4.45084
				18.4937	34.2699	5.5884	4.27473
				15.303	23.1799	6.22744	1.92221
				54.2212	12.7723	5.06593	3.30779
				31.4992	22.8032	1.61935	3.11111
				25.5202	13.375	3.65934	7.03333
				34.5938	12.3305	1.97217	0.750794
					105.231	2.25519	3.49948
						2.40659	6.05346
						6.24176	5.56044
						3.84377	4.8127
						7.01507	2.96703
						2.45486	2.6459
						3.02455	0.602691
						4.64138	4.98962
						2.54007	4.59821
						4.9392	2.87976
						7.20206	3.45055
						9.07778	2.53516
						7.49451	5.73346
						10.4448	2.46154
						3.46966	2.12442
						12.193	9.91652
						10.4065	15.8464
						2.53386	17.0488
						11.8919	8.81869
						19.9615	2.39758
						7.87711	1.45946
						25.7365	4.63345
						15.2281	6.13929
						29.3364	11.925
						33.4403	9.13641
						24.4383	18.6797
						21.3833	29.2003
						6.68593	7.88465
						12.0256	11.031
						5.16098	21.7222
						26.1573	10.3978
						10.3478	5.53441
						4.69516	7.02993
						5.23765	1.57602
						13.2523	5.34513
						6.8163	7.40425
						1.72678	9.06163
						8.62496	8.18621
						24.6875	8.84211
						22.4685	3.87719
						11.5133	8.59531
						13.2736	23.1754
						6.4973	4.85115
						12.1321	6.43645
						14.2703	3.96803
						22.4059	7.51312
						4.24372	6.59994
						12.7426	3.89626
						31.1423	5.67691
						16.7257	9.04795
						36.4504	6.92105
						37.2974	13.2908
						38.1212	5.23894
						27.9081	5.32432
						38.5533	5.70876
						42.266	16.2804
						35.3421	32.7728
						27.7168	33.2323
						22.35	21.7991
						35.2437	27.7871
						30.4412	26.558
						24.8529	19.973
						24.9091	15.0429
						20.9564	19.5446
						15.5425	17.0909
						16.0946	27.467
						30.7653	10.6
						31.018	12.2939
						43.7647	20.1471
						23.9375	21.9062
						23.2105	25.9706
						29.787	20.3989
						22.1417	17.7281
						27.4706	36.6544
						17.7854	13.6804
						49.8713	17.3409
						52.2424	19.9798
						49.9714	16.2279
						32.7964	13.8529
						32.2121	16.5662
						24.9857	13.3195
						27.9238	25.0235
						27.4043	19.2857
						23.3695	18.3687
						33.2121	20.8788
						27.6765	14.4545
						29.5625	12.9205
						31.8884	16.2528
						44.8171	13.0353
						34.9464	9.58823
						35.5938	16.5833
						34.7051	15.6748
						35.3939	13
						23.6752	12.5294
						34.8895	14.9394
						30.8409	10.1515
						26.7965	16.303
						27.4333	11.0652
						24.4639	7.54286
						21.3235	10.0107
						20.2182	8.68319
						39.8259	7.47059
						40.8182	10.2
						40.4602	8.47059
						30.1212	12.2803
						28.1313	9.60606
						19.4618	16.5456
						24.2112	17.5047
						26.0735	12.5828
						52.4062	10.6875
						21.6269	17.4367
						33.6434	8.45952
						29.2973	17.038
						35.2812	8.14672
						15.632	12.2913
						28.4521	12.2059
						18	24.4169
						47.954	12.2337
						25.4052	16.7667
						27.6045	18.5257
						37.3415	19.5578
						43.8926	20.4577
						27.7273	17.3438
						24.296	15.0765
						25.9476	9.45833
						45.4286	6.61655
						48.6725	10.2647
						32.9656	23.4559
						27.7576	18.7197
						28.6944	23.5053
						32.4295	26.3226
						21.3939	20.303
						27.6893	15.7307
						46.4545	20.7242
						24.4328	18.171
						23.303	20.7879
						26.7571	13.6571
						24.3375	14.226
						28.8788	8.51429
						32.0047	8.85714
						49.6952	15.0465
						34.7576	18.8788
						41.5292	13.7879
						24.6	29.204
						24.9143	18.99
						26.9122	41.4471
						29.0833	12.6233
						22.4849	15.8011
						44.5151	15.9545
						39.321	12.8386
						44.8589	12.0197
						23.1857	15.6503
						14.2367	10.3021
							12.4432

## Sheet: figureS3
										Supplimentary Fig3D
			Supplimentary Fig3C	Control		MLLsiRNA						Control		WDR5sirna
				M1	M2	M1	M2					M1	M2	M1	M2
			Cell regrowth	95.37	94.64	61.9	63.46				Cell regrowth	96.4	96	32.18	36.79
			Cell no regrowth	4.62	5.35	38.09	36.53				Cellno regrowth	3.57	4	67.81	63.2
			centrosomal regrowth	86.11	85.58	32.38	30.76				Centro regrowth	78.57	87	19.5	22.64
			centrosomal No regrowth	13.88	14.41	67.61	69.23				centrosomal No regrowth	21.4	13	80.4	77.35

## Sheet: FigureS4
		Supplimentary Fig 4C							Supplimentary Fig 4F	MLLcD3	MLLcD3ΔWin
				with asters		without asters				31.6496	23.6731
			CONTROL	87.27	87.23	12.72	12.76			27.082	20.2782
			MLLcD1	4.44	20.33	95.55	79.66			19.6738	18.4235
			MLLcD2	5.17	10.2	94.82	89.79			8.5082	45.6509
			MLLcD3	87.5	80.43	12.5	19.565			17.8563	38.2878
										15.1555	30.9541
										24.3042	23.6444
										16.0464	55.7562
										25.5938	48.1909
										40.3697	30.5556
										45.3378	35.5414
										24.9203

## Sheet: FigureS5
				Supplimentary Fig5D		With asters		Without asters
						M1	M2	M1	M2
					CONTROL siRNA	82.5	90.5	17.5	9.5
					Kif2A siRNA	82	87	18	13
						Control		Cep72siRNA
				Supplimentary Fig5I		M1	M2	M1	M2
					with asters	86.72	87.5	31.25	27.27
					without asters	13.27	12.5	68.75	72.72

[truncated: 3 more sheets: FigureS6, FigureS7,  FigureS8]
