# Supplementary material for: MLL/WDR5 complex recruits centriolar satellite protein Cep72 to regulate microtubule nucleation and spindle formation
Source: Sci Adv. 2024 Dec 11;10(50):eadn0086. doi: 10.1126/sciadv.adn0086 (PMC11633745; doi:10.1126/sciadv.adn0086)
Supplement: Supplementary file 3 — Movies S1 to S7 [file sciadv.adn0086_movies_s1_to_s7.zip]

Archive with 7 entries (7 files):
- adn0086_movie_s1.avi
- adn0086_movie_s2.avi
- adn0086_movie_s3.avi
- adn0086_movie_s4.avi
- adn0086_movie_s5.avi
- adn0086_movie_s6.avi
- adn0086_movie_s7.avi
